# Supplementary material for: Transient DUX4 expression in human embryonic stem cells induces blastomere-like expression program that is marked by SLC34A2
Source: Stem Cell Reports. 2022 Jun 30;17(7):1743–56. doi: 10.1016/j.stemcr.2022.06.002 (PMC9287684; doi:10.1016/j.stemcr.2022.06.002)
Supplement: Table S1. List of genes used in this study, related to Figures 1, 2, and 3 [file mmc2.xlsx]

## Sheet: Table S1
Table S1. List of genes used in this study, related to Figures 1-3.
Gene	Module	Figure
ARL4D	DUX4-target	Figures 1D and S1D
ATP1B2	DUX4-target	Figures 1D and S1D
BECN2	DUX4-target	Figures 1D and S1D
BIK	DUX4-target	Figures 1D and S1D
CCNA1	DUX4-target	Figures 1D and S1D
CCNE1	DUX4-target	Figures 1D and S1D
CDKN2AIP	DUX4-target	Figures 1D and S1D
CLP1	DUX4-target	Figures 1D and S1D
CTR9	DUX4-target	Figures 1D and S1D
DDIAS	DUX4-target	Figures 1D and S1D
DDX3X	DUX4-target	Figures 1D and S1D
DHX8	DUX4-target	Figures 1D and S1D
DNAJA1	DUX4-target	Figures 1D and S1D
DNAJB1	DUX4-target	Figures 1D and S1D
DUSP12	DUX4-target	Figures 1D and S1D
DUXA	DUX4-target	Figures 1D and S1D
ELOA	DUX4-target	Figures 1D and S1D
FAM218A	DUX4-target	Figures 1D and S1D
FAM222A	DUX4-target	Figures 1D and S1D
FAM32A	DUX4-target	Figures 1D and S1D
FAM53C	DUX4-target	Figures 1D and S1D
FRG2C	DUX4-target	Figures 1D and S1D
FRS2	DUX4-target	Figures 1D and S1D
HERC5	DUX4-target	Figures 1D and S1D
HIPK3	DUX4-target	Figures 1D and S1D
HIST1H2BJ	DUX4-target	Figures 1D and S1D
HIST1H2BK	DUX4-target	Figures 1D and S1D
HIST2H2BF	DUX4-target	Figures 1D and S1D
HNRNPCL1	DUX4-target	Figures 1D and S1D
HSPA2	DUX4-target	Figures 1D and S1D
KBTBD8	DUX4-target	Figures 1D and S1D
KDM4E	DUX4-target	Figures 1D and S1D
KLF17	DUX4-target	Figures 1D and S1D
KPNA2	DUX4-target	Figures 1D and S1D
LEUTX	DUX4-target	Figures 1D and S1D
MAD2L1BP	DUX4-target	Figures 1D and S1D
MBD3L2	DUX4-target	Figures 1D and S1D
MBD3L5	DUX4-target	Figures 1D and S1D
MYB	DUX4-target	Figures 1D and S1D
NFYA	DUX4-target	Figures 1D and S1D
NGDN	DUX4-target	Figures 1D and S1D
PIM1	DUX4-target	Figures 1D and S1D
PMAIP1	DUX4-target	Figures 1D and S1D
PPP1R15A	DUX4-target	Figures 1D and S1D
PRAMEF1	DUX4-target	Figures 1D and S1D
PRAMEF12	DUX4-target	Figures 1D and S1D
PRAMEF2	DUX4-target	Figures 1D and S1D
PRAMEF6	DUX4-target	Figures 1D and S1D
PRAMEF7	DUX4-target	Figures 1D and S1D
PRAMEF9	DUX4-target	Figures 1D and S1D
RBM24	DUX4-target	Figures 1D and S1D
RFPL1	DUX4-target	Figures 1D and S1D
RFPL4A	DUX4-target	Figures 1D and S1D
RFPL4AL1	DUX4-target	Figures 1D and S1D
RNF138	DUX4-target	Figures 1D and S1D
RP11-432M8.13	DUX4-target	Figures 1D and S1D
RP11-432M8.9	DUX4-target	Figures 1D and S1D
SIRT1	DUX4-target	Figures 1D and S1D
SLC34A2	DUX4-target	Figures 1D and S1D
SNAI1	DUX4-target	Figures 1D and S1D
SOBP	DUX4-target	Figures 1D and S1D
TPRX1	DUX4-target	Figures 1D and S1D
TRIM43	DUX4-target	Figures 1D and S1D
TRIM48	DUX4-target	Figures 1D and S1D
TRIM49B	DUX4-target	Figures 1D and S1D
TRIM51	DUX4-target	Figures 1D and S1D
USP29	DUX4-target	Figures 1D and S1D
YRDC	DUX4-target	Figures 1D and S1D
ZBTB10	DUX4-target	Figures 1D and S1D
ZFAND5	DUX4-target	Figures 1D and S1D
ZNF296	DUX4-target	Figures 1D and S1D
ZNF408	DUX4-target	Figures 1D and S1D
ZNF578	DUX4-target	Figures 1D and S1D
ZNF596	DUX4-target	Figures 1D and S1D
ZNF679	DUX4-target	Figures 1D and S1D
ZNF735	DUX4-target	Figures 1D and S1D
ZNF845	DUX4-target	Figures 1D and S1D
ZNF92	DUX4-target	Figures 1D and S1D
ZSCAN4	DUX4-target	Figures 1D and S1D
ZSCAN5C	DUX4-target	Figures 1D and S1D
ARGFX	EGA	Figures 2D and F
ARHGAP28	EGA	Figures 2D and F
ARPP19	EGA	Figures 2D and F
ATG12	EGA	Figures 2D and F
BZW1	EGA	Figures 2D and F
C14orf119	EGA	Figures 2D and F
C1D	EGA	Figures 2D and F
CHURC1	EGA	Figures 2D and F
CYCS	EGA	Figures 2D and F
DDX21	EGA	Figures 2D and F
DDX5	EGA	Figures 2D and F
DNAL1	EGA	Figures 2D and F
DPH3	EGA	Figures 2D and F
DPRX	EGA	Figures 2D and F
DUXA	EGA	Figures 2D and F
EIF1B	EGA	Figures 2D and F
EIF3K	EGA	Figures 2D and F
GJA1	EGA	Figures 2D and F
H2AFZ	EGA	Figures 2D and F
HNRNPA3	EGA	Figures 2D and F
HNRNPCL1	EGA	Figures 2D and F
KHDC1	EGA	Figures 2D and F
KHDC1L	EGA	Figures 2D and F
LDHA	EGA	Figures 2D and F
LDHB	EGA	Figures 2D and F
LEUTX	EGA	Figures 2D and F
LIAS	EGA	Figures 2D and F
LLPH	EGA	Figures 2D and F
MALAT1	EGA	Figures 2D and F
MATR3	EGA	Figures 2D and F
MED31	EGA	Figures 2D and F
MED6	EGA	Figures 2D and F
MKRN1	EGA	Figures 2D and F
MRPS18C	EGA	Figures 2D and F
MYL6	EGA	Figures 2D and F
NANOGNB	EGA	Figures 2D and F
NCL	EGA	Figures 2D and F
NDUFA1	EGA	Figures 2D and F
NOP10	EGA	Figures 2D and F
NSA2	EGA	Figures 2D and F
NUSAP1	EGA	Figures 2D and F
PFDN5	EGA	Figures 2D and F
POLR2B	EGA	Figures 2D and F
POMP	EGA	Figures 2D and F
PRAMEF1	EGA	Figures 2D and F
PTMA	EGA	Figures 2D and F
PTP4A1	EGA	Figures 2D and F
RBBP6	EGA	Figures 2D and F
RPF2	EGA	Figures 2D and F
RPL17	EGA	Figures 2D and F
RPL21	EGA	Figures 2D and F
RPL23	EGA	Figures 2D and F
RPL24	EGA	Figures 2D and F
RPL31	EGA	Figures 2D and F
RPL34	EGA	Figures 2D and F
RPL36AL	EGA	Figures 2D and F
RPL39	EGA	Figures 2D and F
RPL41	EGA	Figures 2D and F
RPL6	EGA	Figures 2D and F
RPL7	EGA	Figures 2D and F
RPL9	EGA	Figures 2D and F
RPP30	EGA	Figures 2D and F
RPS18	EGA	Figures 2D and F
RPS26	EGA	Figures 2D and F
RPS27A	EGA	Figures 2D and F
RPS29	EGA	Figures 2D and F
RPS7	EGA	Figures 2D and F
SAR1A	EGA	Figures 2D and F
SBNO1	EGA	Figures 2D and F
SET	EGA	Figures 2D and F
SGK494	EGA	Figures 2D and F
SHC4	EGA	Figures 2D and F
SIAH1	EGA	Figures 2D and F
SLC2A3	EGA	Figures 2D and F
SLC34A2	EGA	Figures 2D and F
SLC35F2	EGA	Figures 2D and F
SNRPD2	EGA	Figures 2D and F
SRP54	EGA	Figures 2D and F
SRSF8	EGA	Figures 2D and F
SUPT4H1	EGA	Figures 2D and F
TAF7	EGA	Figures 2D and F
TIMM10	EGA	Figures 2D and F
TPRKB	EGA	Figures 2D and F
TRIM48	EGA	Figures 2D and F
TXN	EGA	Figures 2D and F
USP29	EGA	Figures 2D and F
YPEL2	EGA	Figures 2D and F
ZNF280A	EGA	Figures 2D and F
ZNF675	EGA	Figures 2D and F
ZNF679	EGA	Figures 2D and F
ZNF878	EGA	Figures 2D and F
ZSCAN4	EGA	Figures 2D and F
ANKRD37	8-cell	Figure 3B
ARL4D	8-cell	Figure 3B
AURKC	8-cell	Figure 3B
BBIP1	8-cell	Figure 3B
BIK	8-cell	Figure 3B
BMP15	8-cell	Figure 3B
BRDT	8-cell	Figure 3B
BZW1	8-cell	Figure 3B
C21orf91	8-cell	Figure 3B
C2orf49	8-cell	Figure 3B
C3orf56	8-cell	Figure 3B
C9orf85	8-cell	Figure 3B
CALCOCO2	8-cell	Figure 3B
CCNA1	8-cell	Figure 3B
CCNB1	8-cell	Figure 3B
CCNK	8-cell	Figure 3B
CDC42	8-cell	Figure 3B
CMC2	8-cell	Figure 3B
COX7B2	8-cell	Figure 3B
CWC25	8-cell	Figure 3B
DAZAP2	8-cell	Figure 3B
DDIT3	8-cell	Figure 3B
DNAJC15	8-cell	Figure 3B
DNAL1	8-cell	Figure 3B
DPPA3	8-cell	Figure 3B
DPPA5	8-cell	Figure 3B
DUXA	8-cell	Figure 3B
EIF1	8-cell	Figure 3B
EIF1AD	8-cell	Figure 3B
EIF1B	8-cell	Figure 3B
EIF5	8-cell	Figure 3B
EIF5A2	8-cell	Figure 3B
FAM32A	8-cell	Figure 3B
FOXN2	8-cell	Figure 3B
FOXR1	8-cell	Figure 3B
GABARAPL2	8-cell	Figure 3B
GDF9	8-cell	Figure 3B
GPATCH11	8-cell	Figure 3B
GPR155	8-cell	Figure 3B
GTF2A2	8-cell	Figure 3B
HHAT	8-cell	Figure 3B
HIST1H1A	8-cell	Figure 3B
HIST1H2BC	8-cell	Figure 3B
HNRNPCL2	8-cell	Figure 3B
IL17B	8-cell	Figure 3B
KHDC1L	8-cell	Figure 3B
KHDC3L	8-cell	Figure 3B
KLF17	8-cell	Figure 3B
LGALS1	8-cell	Figure 3B
LUZP1	8-cell	Figure 3B
MAD2L1BP	8-cell	Figure 3B
MAGOH	8-cell	Figure 3B
MAK	8-cell	Figure 3B
MED31	8-cell	Figure 3B
MED6	8-cell	Figure 3B
MEIKIN	8-cell	Figure 3B
MFAP1	8-cell	Figure 3B
MFN1	8-cell	Figure 3B
MFSD2A	8-cell	Figure 3B
MOB1B	8-cell	Figure 3B
NCBP2	8-cell	Figure 3B
NHP2L1	8-cell	Figure 3B
NKIRAS1	8-cell	Figure 3B
NLRP11	8-cell	Figure 3B
NRBF2	8-cell	Figure 3B
OOEP	8-cell	Figure 3B
OOSP2	8-cell	Figure 3B
OSER1	8-cell	Figure 3B
OTX2	8-cell	Figure 3B
PAPOLA	8-cell	Figure 3B
PCP4L1	8-cell	Figure 3B
PDCL3	8-cell	Figure 3B
PNRC1	8-cell	Figure 3B
POLE3	8-cell	Figure 3B
POLR2F	8-cell	Figure 3B
PRAMEF1	8-cell	Figure 3B
PRAMEF2	8-cell	Figure 3B
PTTG1	8-cell	Figure 3B
RAP1B	8-cell	Figure 3B
RNF138	8-cell	Figure 3B
RNF168	8-cell	Figure 3B
RNF4	8-cell	Figure 3B
RPL36	8-cell	Figure 3B
RPS13	8-cell	Figure 3B
SAP18	8-cell	Figure 3B
SERTAD1	8-cell	Figure 3B
SERTAD3	8-cell	Figure 3B
SIKE1	8-cell	Figure 3B
SOX15	8-cell	Figure 3B
TAF13	8-cell	Figure 3B
TBPL1	8-cell	Figure 3B
TCEB1	8-cell	Figure 3B
TCL1A	8-cell	Figure 3B
TFB2M	8-cell	Figure 3B
THAP1	8-cell	Figure 3B
TIPIN	8-cell	Figure 3B
TOX2	8-cell	Figure 3B
TPT1	8-cell	Figure 3B
TRIM60	8-cell	Figure 3B
TRIM61	8-cell	Figure 3B
TUBB8	8-cell	Figure 3B
UBE2C	8-cell	Figure 3B
WEE2	8-cell	Figure 3B
WFDC2	8-cell	Figure 3B
YPEL5	8-cell	Figure 3B
ZFAND2A	8-cell	Figure 3B
ZIM3	8-cell	Figure 3B
ZMAT5	8-cell	Figure 3B
ZNF280A	8-cell	Figure 3B
ZNF506	8-cell	Figure 3B
ZNF586	8-cell	Figure 3B
ZNF716	8-cell	Figure 3B
ZNF728	8-cell	Figure 3B
ZNF735	8-cell	Figure 3B
ZNF736	8-cell	Figure 3B
ZNF823	8-cell	Figure 3B
ZNF844	8-cell	Figure 3B
ZNF98	8-cell	Figure 3B
ZP2	8-cell	Figure 3B
ZP3	8-cell	Figure 3B
ZSCAN4	8-cell	Figure 3B
ABRACL	ESC	Figure 3B
ACAT2	ESC	Figure 3B
ACTB	ESC	Figure 3B
AIG1	ESC	Figure 3B
ANXA2	ESC	Figure 3B
APRT	ESC	Figure 3B
ATP5G1	ESC	Figure 3B
BEX1	ESC	Figure 3B
BOLA3	ESC	Figure 3B
C11orf73	ESC	Figure 3B
C19orf33	ESC	Figure 3B
CALD1	ESC	Figure 3B
CAPN1	ESC	Figure 3B
CAPZA2	ESC	Figure 3B
CBS	ESC	Figure 3B
CD200	ESC	Figure 3B
CD24	ESC	Figure 3B
CHEK2	ESC	Figure 3B
CLIC1	ESC	Figure 3B
CLU	ESC	Figure 3B
CNDP2	ESC	Figure 3B
CNN2	ESC	Figure 3B
CNPY2	ESC	Figure 3B
COPS6	ESC	Figure 3B
COX20	ESC	Figure 3B
CRABP1	ESC	Figure 3B
DMKN	ESC	Figure 3B
DUSP6	ESC	Figure 3B
ENO1	ESC	Figure 3B
FABP5	ESC	Figure 3B
FDFT1	ESC	Figure 3B
FDPS	ESC	Figure 3B
FKBP3	ESC	Figure 3B
FXYD5	ESC	Figure 3B
GAPDH	ESC	Figure 3B
GNG10	ESC	Figure 3B
GSTP1	ESC	Figure 3B
HADHA	ESC	Figure 3B
HAUS1	ESC	Figure 3B
HESX1	ESC	Figure 3B
HLA-C	ESC	Figure 3B
HMBS	ESC	Figure 3B
HMGCS1	ESC	Figure 3B
HMGN3	ESC	Figure 3B
HSPD1	ESC	Figure 3B
ID3	ESC	Figure 3B
IDH1	ESC	Figure 3B
IFITM1	ESC	Figure 3B
IFITM2	ESC	Figure 3B
IFITM3	ESC	Figure 3B
KRT18	ESC	Figure 3B
KRT8	ESC	Figure 3B
L1TD1	ESC	Figure 3B
LAMTOR1	ESC	Figure 3B
LDHB	ESC	Figure 3B
LECT1	ESC	Figure 3B
LSM6	ESC	Figure 3B
METTL5	ESC	Figure 3B
MGST1	ESC	Figure 3B
MIF	ESC	Figure 3B
MPDU1	ESC	Figure 3B
MRPL11	ESC	Figure 3B
MT1F	ESC	Figure 3B
MT1G	ESC	Figure 3B
MT1H	ESC	Figure 3B
MT2A	ESC	Figure 3B
MTHFD1	ESC	Figure 3B
MVD	ESC	Figure 3B
MYL12A	ESC	Figure 3B
MYL6	ESC	Figure 3B
NDUFB4	ESC	Figure 3B
NDUFS6	ESC	Figure 3B
NGFRAP1	ESC	Figure 3B
NQO1	ESC	Figure 3B
NREP	ESC	Figure 3B
NTPCR	ESC	Figure 3B
OCIAD2	ESC	Figure 3B
PAICS	ESC	Figure 3B
PARK7	ESC	Figure 3B
PEBP1	ESC	Figure 3B
PGK1	ESC	Figure 3B
PHGDH	ESC	Figure 3B
PKM	ESC	Figure 3B
PLS3	ESC	Figure 3B
POU5F1	ESC	Figure 3B
POU5F1B	ESC	Figure 3B
PSAT1	ESC	Figure 3B
PSMA1	ESC	Figure 3B
PSMB5	ESC	Figure 3B
PTN	ESC	Figure 3B
PTPRZ1	ESC	Figure 3B
RAB17	ESC	Figure 3B
RDH11	ESC	Figure 3B
RUVBL1	ESC	Figure 3B
S100A10	ESC	Figure 3B
SCD	ESC	Figure 3B
SEC11C	ESC	Figure 3B
SERPINH1	ESC	Figure 3B
SLC7A3	ESC	Figure 3B
SNX17	ESC	Figure 3B
STK26	ESC	Figure 3B
STMN1	ESC	Figure 3B
TCEAL4	ESC	Figure 3B
TCEAL8	ESC	Figure 3B
TDG	ESC	Figure 3B
THY1	ESC	Figure 3B
TKT	ESC	Figure 3B
TMEM261	ESC	Figure 3B
TMSB10	ESC	Figure 3B
TPGS2	ESC	Figure 3B
TPI1	ESC	Figure 3B
TUBA1A	ESC	Figure 3B
TUBA1B	ESC	Figure 3B
TUBB	ESC	Figure 3B
TUBB2B	ESC	Figure 3B
TXNDC12	ESC	Figure 3B
UQCC2	ESC	Figure 3B
UQCR11	ESC	Figure 3B
VSNL1	ESC	Figure 3B
AASS	LEUTX-target	Figure S3C
ACO2	LEUTX-target	Figure S3C
ACPP	LEUTX-target	Figure S3C
ACTA1	LEUTX-target	Figure S3C
ACTC1	LEUTX-target	Figure S3C
ADCK5	LEUTX-target	Figure S3C
AHSA1	LEUTX-target	Figure S3C
AIPL1	LEUTX-target	Figure S3C
AKR1C3	LEUTX-target	Figure S3C
ALAD	LEUTX-target	Figure S3C
AMHR2	LEUTX-target	Figure S3C
ANP32B	LEUTX-target	Figure S3C
ANXA2	LEUTX-target	Figure S3C
ANXA3	LEUTX-target	Figure S3C
ANXA4	LEUTX-target	Figure S3C
ANXA5	LEUTX-target	Figure S3C
ANXA6	LEUTX-target	Figure S3C
ANXA7	LEUTX-target	Figure S3C
AP2M1	LEUTX-target	Figure S3C
APOA2	LEUTX-target	Figure S3C
APOC1	LEUTX-target	Figure S3C
APTX	LEUTX-target	Figure S3C
ARL4D	LEUTX-target	Figure S3C
ARRB1	LEUTX-target	Figure S3C
ASH2L	LEUTX-target	Figure S3C
ASIC2	LEUTX-target	Figure S3C
ASRGL1	LEUTX-target	Figure S3C
ATP1A2	LEUTX-target	Figure S3C
ATP2B1	LEUTX-target	Figure S3C
ATP5E	LEUTX-target	Figure S3C
ATP6V1F	LEUTX-target	Figure S3C
B2M	LEUTX-target	Figure S3C
BAMBI	LEUTX-target	Figure S3C
BST2	LEUTX-target	Figure S3C
C14orf179	LEUTX-target	Figure S3C
C14orf2	LEUTX-target	Figure S3C
C15orf61	LEUTX-target	Figure S3C
C4orf27	LEUTX-target	Figure S3C
CA2	LEUTX-target	Figure S3C
CA4	LEUTX-target	Figure S3C
CAP2	LEUTX-target	Figure S3C
CBR3	LEUTX-target	Figure S3C
CCDC167	LEUTX-target	Figure S3C
CCNA1	LEUTX-target	Figure S3C
CD177	LEUTX-target	Figure S3C
CD52	LEUTX-target	Figure S3C
CD59	LEUTX-target	Figure S3C
CD63	LEUTX-target	Figure S3C
CD82	LEUTX-target	Figure S3C
CEP63	LEUTX-target	Figure S3C
CHODL	LEUTX-target	Figure S3C
CIB1	LEUTX-target	Figure S3C
CISD1	LEUTX-target	Figure S3C
CLDND1	LEUTX-target	Figure S3C
CLIC1	LEUTX-target	Figure S3C
CLPP	LEUTX-target	Figure S3C
CNPY1	LEUTX-target	Figure S3C
CNRIP1	LEUTX-target	Figure S3C
CNTNAP2	LEUTX-target	Figure S3C
COMMD1	LEUTX-target	Figure S3C
COPG1	LEUTX-target	Figure S3C
COQ10B	LEUTX-target	Figure S3C
COX17	LEUTX-target	Figure S3C
COX7B	LEUTX-target	Figure S3C
CPLX3	LEUTX-target	Figure S3C
CPPED1	LEUTX-target	Figure S3C
CRABP2	LEUTX-target	Figure S3C
CREM	LEUTX-target	Figure S3C
CRX	LEUTX-target	Figure S3C
CRYM	LEUTX-target	Figure S3C
CST1	LEUTX-target	Figure S3C
CST4	LEUTX-target	Figure S3C
CTSB	LEUTX-target	Figure S3C
CTSV	LEUTX-target	Figure S3C
CXADR	LEUTX-target	Figure S3C
CYB5B	LEUTX-target	Figure S3C
CYCS	LEUTX-target	Figure S3C
CYSTM1	LEUTX-target	Figure S3C
DCTN3	LEUTX-target	Figure S3C
DDX6	LEUTX-target	Figure S3C
DEPTOR	LEUTX-target	Figure S3C
DHRS7B	LEUTX-target	Figure S3C
DLL3	LEUTX-target	Figure S3C
DNAJC15	LEUTX-target	Figure S3C
DNMT3L	LEUTX-target	Figure S3C
DPPA3	LEUTX-target	Figure S3C
DUSP13	LEUTX-target	Figure S3C
DYNLRB1	LEUTX-target	Figure S3C
EDEM2	LEUTX-target	Figure S3C
EFEMP2	LEUTX-target	Figure S3C
ELF3	LEUTX-target	Figure S3C
ELOC	LEUTX-target	Figure S3C
EMP3	LEUTX-target	Figure S3C
ENO3	LEUTX-target	Figure S3C
ETFB	LEUTX-target	Figure S3C
F11R	LEUTX-target	Figure S3C
FABP7	LEUTX-target	Figure S3C
FAM114A2	LEUTX-target	Figure S3C
FAM127C	LEUTX-target	Figure S3C
FAM204A	LEUTX-target	Figure S3C
FAM96B	LEUTX-target	Figure S3C
FGF13	LEUTX-target	Figure S3C
FOLR1	LEUTX-target	Figure S3C
GALM	LEUTX-target	Figure S3C
GLUD1	LEUTX-target	Figure S3C
GMPPA	LEUTX-target	Figure S3C
GNB3	LEUTX-target	Figure S3C
GNG10	LEUTX-target	Figure S3C
GNG2	LEUTX-target	Figure S3C
GOT1	LEUTX-target	Figure S3C
GPBAR1	LEUTX-target	Figure S3C
GPR160	LEUTX-target	Figure S3C
GPX3	LEUTX-target	Figure S3C
GRAMD1C	LEUTX-target	Figure S3C
GRAMD2	LEUTX-target	Figure S3C
GSTA1	LEUTX-target	Figure S3C
GSTO1	LEUTX-target	Figure S3C
HDAC1	LEUTX-target	Figure S3C
HIGD2A	LEUTX-target	Figure S3C
HIST1H2BH	LEUTX-target	Figure S3C
HLA-DQB1	LEUTX-target	Figure S3C
HMMR	LEUTX-target	Figure S3C
HSPB1	LEUTX-target	Figure S3C
IDH3A	LEUTX-target	Figure S3C
IER3	LEUTX-target	Figure S3C
IFITM3	LEUTX-target	Figure S3C
ITGA5	LEUTX-target	Figure S3C
KLF6	LEUTX-target	Figure S3C
KLK10	LEUTX-target	Figure S3C
KLK11	LEUTX-target	Figure S3C
KPNA1	LEUTX-target	Figure S3C
KRT8	LEUTX-target	Figure S3C
LAMTOR5	LEUTX-target	Figure S3C
LEFTY1	LEUTX-target	Figure S3C
LEFTY2	LEUTX-target	Figure S3C
LGALS1	LEUTX-target	Figure S3C
LYRM5	LEUTX-target	Figure S3C
M6PR	LEUTX-target	Figure S3C
MAP1B	LEUTX-target	Figure S3C
MAP1LC3C	LEUTX-target	Figure S3C
MB	LEUTX-target	Figure S3C
MED7	LEUTX-target	Figure S3C
MED8	LEUTX-target	Figure S3C
MLLT11	LEUTX-target	Figure S3C
MOCS2	LEUTX-target	Figure S3C
MPV17L2	LEUTX-target	Figure S3C
MRPL22	LEUTX-target	Figure S3C
MRPL28	LEUTX-target	Figure S3C
MRPL40	LEUTX-target	Figure S3C
MRPL53	LEUTX-target	Figure S3C
MRPS17	LEUTX-target	Figure S3C
MRPS36	LEUTX-target	Figure S3C
MSH2	LEUTX-target	Figure S3C
MTFP1	LEUTX-target	Figure S3C
MYL6	LEUTX-target	Figure S3C
MYL6B	LEUTX-target	Figure S3C
NANOGP8	LEUTX-target	Figure S3C
NCR3	LEUTX-target	Figure S3C
NDN	LEUTX-target	Figure S3C
NDRG2	LEUTX-target	Figure S3C
NDUFA1	LEUTX-target	Figure S3C
NDUFA8	LEUTX-target	Figure S3C
NDUFAF3	LEUTX-target	Figure S3C
NDUFB3	LEUTX-target	Figure S3C
NDUFV2	LEUTX-target	Figure S3C
NECAP2	LEUTX-target	Figure S3C
NEU1	LEUTX-target	Figure S3C
NGFR	LEUTX-target	Figure S3C
NHS	LEUTX-target	Figure S3C
NNAT	LEUTX-target	Figure S3C
NODAL	LEUTX-target	Figure S3C
NQO1	LEUTX-target	Figure S3C
NRSN2	LEUTX-target	Figure S3C
OSBPL6	LEUTX-target	Figure S3C
PAM16	LEUTX-target	Figure S3C
PCBP4	LEUTX-target	Figure S3C
PCOLCE	LEUTX-target	Figure S3C
PCP4L1	LEUTX-target	Figure S3C
PDCL3	LEUTX-target	Figure S3C
PDLIM7	LEUTX-target	Figure S3C
PEF1	LEUTX-target	Figure S3C
PERP	LEUTX-target	Figure S3C
PFDN2	LEUTX-target	Figure S3C
PHACTR2	LEUTX-target	Figure S3C
PHYHD1	LEUTX-target	Figure S3C
PIGP	LEUTX-target	Figure S3C
PKM	LEUTX-target	Figure S3C
PLA2G16	LEUTX-target	Figure S3C
PLIN3	LEUTX-target	Figure S3C
PLOD1	LEUTX-target	Figure S3C
PLS3	LEUTX-target	Figure S3C
PMAIP1	LEUTX-target	Figure S3C
PNPLA3	LEUTX-target	Figure S3C
POLR2G	LEUTX-target	Figure S3C
PPIB	LEUTX-target	Figure S3C
PPIC	LEUTX-target	Figure S3C
PPIC	LEUTX-target	Figure S3C
PPM1N	LEUTX-target	Figure S3C
PPP1R11	LEUTX-target	Figure S3C
PRODH	LEUTX-target	Figure S3C
PRR13	LEUTX-target	Figure S3C
PSMD8	LEUTX-target	Figure S3C
PTS	LEUTX-target	Figure S3C
RAB38	LEUTX-target	Figure S3C
RABIF	LEUTX-target	Figure S3C
RALA	LEUTX-target	Figure S3C
RANGRF	LEUTX-target	Figure S3C
RASSF1	LEUTX-target	Figure S3C
RBM8A	LEUTX-target	Figure S3C
RBX1	LEUTX-target	Figure S3C
REEP5	LEUTX-target	Figure S3C
REEP6	LEUTX-target	Figure S3C
RHOC	LEUTX-target	Figure S3C
RPL39L	LEUTX-target	Figure S3C
RPS27L	LEUTX-target	Figure S3C
RTKN	LEUTX-target	Figure S3C
S100A10	LEUTX-target	Figure S3C
S100A13	LEUTX-target	Figure S3C
SAPCD1	LEUTX-target	Figure S3C
SAR1B	LEUTX-target	Figure S3C
SCML1	LEUTX-target	Figure S3C
SDC4	LEUTX-target	Figure S3C
SEC22A	LEUTX-target	Figure S3C
SEC22B	LEUTX-target	Figure S3C
SEPW1	LEUTX-target	Figure S3C
SERPINB9	LEUTX-target	Figure S3C
SERPINE2	LEUTX-target	Figure S3C
SERPINF1	LEUTX-target	Figure S3C
SERTAD1	LEUTX-target	Figure S3C
SERTAD3	LEUTX-target	Figure S3C
SGK1	LEUTX-target	Figure S3C
SH3BGRL3	LEUTX-target	Figure S3C
SKA2	LEUTX-target	Figure S3C
SLC25A11	LEUTX-target	Figure S3C
SLC25A4	LEUTX-target	Figure S3C
SLC25A48	LEUTX-target	Figure S3C
SLC25A5	LEUTX-target	Figure S3C
SLC26A6	LEUTX-target	Figure S3C
SLC35F2	LEUTX-target	Figure S3C
SNCA	LEUTX-target	Figure S3C
SNRNP27	LEUTX-target	Figure S3C
SPARC	LEUTX-target	Figure S3C
SPCS3	LEUTX-target	Figure S3C
SPINK2	LEUTX-target	Figure S3C
SPRYD7	LEUTX-target	Figure S3C
SPTSSA	LEUTX-target	Figure S3C
SULF1	LEUTX-target	Figure S3C
SULT1A3	LEUTX-target	Figure S3C
SVBP	LEUTX-target	Figure S3C
SYNGR2	LEUTX-target	Figure S3C
TAGLN2	LEUTX-target	Figure S3C
TCN2	LEUTX-target	Figure S3C
THRB	LEUTX-target	Figure S3C
THY1	LEUTX-target	Figure S3C
TIMM17A	LEUTX-target	Figure S3C
TIMP1	LEUTX-target	Figure S3C
TLE2	LEUTX-target	Figure S3C
TLL2	LEUTX-target	Figure S3C
TMEM106C	LEUTX-target	Figure S3C
TMEM120A	LEUTX-target	Figure S3C
TMEM179B	LEUTX-target	Figure S3C
TMEM192	LEUTX-target	Figure S3C
TMEM199	LEUTX-target	Figure S3C
TMEM38B	LEUTX-target	Figure S3C
TMEM63A	LEUTX-target	Figure S3C
TMEM88	LEUTX-target	Figure S3C
TMEM92	LEUTX-target	Figure S3C
TNNI1	LEUTX-target	Figure S3C
TNNT1	LEUTX-target	Figure S3C
TOP1	LEUTX-target	Figure S3C
TP53I11	LEUTX-target	Figure S3C
TRIM54	LEUTX-target	Figure S3C
TRIP10	LEUTX-target	Figure S3C
TROAP	LEUTX-target	Figure S3C
TSG101	LEUTX-target	Figure S3C
TSPAN3	LEUTX-target	Figure S3C
TSPAN9	LEUTX-target	Figure S3C
TULP1	LEUTX-target	Figure S3C
UBASH3B	LEUTX-target	Figure S3C
UBE2L3	LEUTX-target	Figure S3C
UBE2T	LEUTX-target	Figure S3C
UCP2	LEUTX-target	Figure S3C
UGT3A1	LEUTX-target	Figure S3C
UQCR10	LEUTX-target	Figure S3C
UQCRB	LEUTX-target	Figure S3C
UQCRC2	LEUTX-target	Figure S3C
UQCRH	LEUTX-target	Figure S3C
VCP	LEUTX-target	Figure S3C
VMO1	LEUTX-target	Figure S3C
VPREB3	LEUTX-target	Figure S3C
VPS25	LEUTX-target	Figure S3C
YIF1B	LEUTX-target	Figure S3C
YPEL5	LEUTX-target	Figure S3C
ZBTB8OS	LEUTX-target	Figure S3C
ZDHHC12	LEUTX-target	Figure S3C
ZMAT5	LEUTX-target	Figure S3C
ZNF101	LEUTX-target	Figure S3C
ZNF106	LEUTX-target	Figure S3C
ZNF593	LEUTX-target	Figure S3C
