# Supplementary material for: Transient DUX4 expression in human embryonic stem cells induces blastomere-like expression program that is marked by SLC34A2
Source: Stem Cell Reports. 2022 Jun 30;17(7):1743–56. doi: 10.1016/j.stemcr.2022.06.002 (PMC9287684; doi:10.1016/j.stemcr.2022.06.002)
Supplement: Table S2. Quality metrics of the scRNA-seq data in each experiment, related to Figures 2 and 3 [file mmc3.xlsx]

## Sheet: Table S2
Table S2. Quality metrics of the scRNA-seq data in each experiment, related to Figures 2 and 3.
Numbers in parentheses indicate the percentage of analyzed cells to the estimated number of cells.
Doxycycline induction	Collected time	Estimated number of cells	Fraction reads in cells	Mean reads per cell	Median genes per cell	Median UMI counts per cell	Number of analyzed cells
15 min doxycycline-induction	6 h	7720	0.887	70096	5845	31807	5,698 (73.8%)
15 min doxycycline-induction		7488	0.905	82819	6266	37563	5,673 (75.8%)
No treatment		7695	0.924	80653	6533	38694	6,463 (84.0%)
15 min doxycycline-induction	12 h	6996	0.889	86452	6022	39015	4,473 (63.9%)
15 min doxycycline-induction		5548	0.892	124475	6966	52201	3,795 (68.4%)
No treatment		7240	0.921	89151	6530	39673	5,867 (81.0%)
15 min doxycycline-induction	24 h	8701	0.906	68620	6049	35733	6,850 (78.7%)
15 min doxycycline-induction		8386	0.929	87612	6595	44175	6,687 (79.7%)
No treatment		6519	0.925	84098	6677	43017	4,997 (76.7%)
15 min doxycycline-induction	48 h	5519	0.902	135050	7362	57584	4,117 (74.8%)
15 min doxycycline-induction		7139	0.93	94565	6702	44627	5,712 (80.0%)
No treatment		6818	0.928	102890	6995	48452	5,128 (75.2%)
Total		85769					65,460 (76.3%)
