# Supplementary material for: Transient DUX4 expression in human embryonic stem cells induces blastomere-like expression program that is marked by SLC34A2
Source: Stem Cell Reports. 2022 Jun 30;17(7):1743–56. doi: 10.1016/j.stemcr.2022.06.002 (PMC9287684; doi:10.1016/j.stemcr.2022.06.002)
Supplement: Table S3. List of marker genes in each cluster, related to Figure 3 [file mmc4.xlsx]

## Sheet: Table S3
Table S3. List of marker genes in each cluster, related to Figure 3.
Gene	p_val	avg_logFC	pct.1	pct.2	p_val_adj	Cluster
ID3	0	0.490769	0.986	0.815	0	Non-induced
ZIC2	0	0.483971	0.974	0.675	0	Non-induced
SOX2	0	0.460552	0.999	0.872	0	Non-induced
DUSP6	0	0.454373	0.947	0.75	0	Non-induced
SFRP1	0	0.443858	1	0.977	0	Non-induced
USP44	0	0.424524	0.995	0.793	0	Non-induced
NUCKS1	0	0.413236	1	0.996	0	Non-induced
PODXL	0	0.394102	0.987	0.825	0	Non-induced
CCND1	0	0.373975	0.984	0.835	0	Non-induced
NLGN4X	0	0.363905	0.944	0.66	0	Non-induced
ADM	0	0.36296	0.791	0.418	0	Non-induced
FGFR1	0	0.353483	0.991	0.887	0	Non-induced
VRTN	0	0.343965	0.962	0.666	0	Non-induced
PSIP1	0	0.339386	1	0.991	0	Non-induced
NR6A1	0	0.321774	0.999	0.968	0	Non-induced
DEK	0	0.318175	1	0.996	0	Non-induced
PWAR6	0	0.315466	0.932	0.697	0	Non-induced
IGDCC3	0	0.305344	0.935	0.669	0	Non-induced
CYB5A	0	0.300891	0.995	0.937	0	Non-induced
RARRES2	0	0.298624	0.993	0.941	0	Non-induced
PHC1	0	0.29714	0.994	0.947	0	Non-induced
THY1	0	0.287747	0.997	0.979	0	Non-induced
VCL	0	0.283294	0.99	0.908	0	Non-induced
JADE1	0	0.282648	0.965	0.855	0	Non-induced
FDFT1	0	0.281685	0.998	0.972	0	Non-induced
GTF2I	0	0.280444	0.997	0.953	0	Non-induced
ZFP36L1	0	0.279402	0.984	0.928	0	Non-induced
NR2F6	0	0.279158	0.993	0.852	0	Non-induced
IGF2BP3	0	0.276591	0.993	0.926	0	Non-induced
FGFBP3	0	0.273304	0.932	0.802	0	Non-induced
IGFBP2	0	0.271961	1	0.993	0	Non-induced
TRIM24	0	0.265094	0.965	0.786	0	Non-induced
SFRP2	0	0.262582	0.999	0.988	0	Non-induced
RPL22L1	0	0.262227	0.999	0.994	0	Non-induced
MARCKS	0	0.262131	1	0.973	0	Non-induced
PTPRZ1	0	0.261229	0.947	0.778	0	Non-induced
AC106864.1	0	0.257383	1	0.991	0	Non-induced
CCNI	0	0.253485	1	0.998	0	Non-induced
DUT	0	0.253346	0.997	0.968	0	Non-induced
H3.Y	0	2.01499	0.99	0.47	0	Intermediate
PNP	0	1.64951	1	0.944	0	Intermediate
ZSCAN4	0	1.6186	0.888	0.186	0	Intermediate
RFPL4B	0	1.61752	0.894	0.21	0	Intermediate
FRG2C	0	1.5828	0.947	0.161	0	Intermediate
CCNA1	0	1.57945	0.954	0.457	0	Intermediate
TRIM64B	0	1.49422	0.96	0.121	0	Intermediate
RFPL2	0	1.47213	0.883	0.224	0	Intermediate
ALG13	0	1.35139	0.989	0.778	0	Intermediate
RFPL1	0	1.33916	0.795	0.148	0	Intermediate
AC025171.5	0	1.22324	0.741	0.247	0	Intermediate
LEUTX	0	1.21738	0.733	0.177	0	Intermediate
ALPG	0	1.18765	0.918	0.402	0	Intermediate
GTF2F1	0	1.14917	0.991	0.857	0	Intermediate
KHDC1L	0	1.1394	0.854	0.349	0	Intermediate
TFIP11	0	1.11373	0.869	0.414	0	Intermediate
ZNF296	0	1.02708	0.939	0.301	0	Intermediate
SRSF8	0	0.984045	0.993	0.619	0	Intermediate
RSRP1	0	0.98268	0.981	0.708	0	Intermediate
ZNHIT6	0	0.978938	0.948	0.733	0	Intermediate
SLC34A2	0	0.978679	0.829	0.17	0	Intermediate
SGCG	0	0.946848	0.515	0.072	0	Intermediate
DUX4-IRES-EmGFP	0	0.934873	0.846	0.269	0	Intermediate
TUBB2A	0	0.893572	1	0.988	0	Intermediate
PRAMEF12	0	0.86572	0.597	0.101	0	Intermediate
ODC1	0	0.862035	0.984	0.939	0	Intermediate
PTP4A1	0	0.860516	0.991	0.899	0	Intermediate
CA2	0	0.858421	0.802	0.277	0	Intermediate
C8orf33	0	0.827833	0.983	0.912	0	Intermediate
ZNF217	0	0.817226	0.92	0.719	0	Intermediate
ALYREF	0	0.782466	0.999	0.988	0	Intermediate
TRIM43	0	0.775007	0.792	0.108	0	Intermediate
AC005019.2	0	0.754541	0.572	0.075	0	Intermediate
MT1X	0	0.735922	0.957	0.83	0	Intermediate
MYC	0	0.721382	0.93	0.759	0	Intermediate
ARL4D	0	0.71999	0.905	0.416	0	Intermediate
DPPA3	0	0.712808	0.843	0.229	0	Intermediate
ZNF622	0	0.710452	0.974	0.799	0	Intermediate
PNN	0	0.706636	1	0.999	0	Intermediate
SGK1	0	0.705506	0.838	0.387	0	Intermediate
TMEM185A	0	0.672067	0.905	0.471	0	Intermediate
ZBTB24	0	0.640249	0.9	0.56	0	Intermediate
SAT1	0	0.635489	0.99	0.949	0	Intermediate
SERTAD1	0	0.634427	0.906	0.442	0	Intermediate
CDC20	0	0.632344	0.994	0.961	0	Intermediate
NXF1	0	0.623989	0.83	0.384	0	Intermediate
ELOA	0	0.622399	0.947	0.736	0	Intermediate
ID4	0	0.620538	0.828	0.429	0	Intermediate
ZSCAN5C	0	0.608763	0.489	0.036	0	Intermediate
TUBB4B	0	0.602055	1	0.999	0	Intermediate
RAB11FIP1	0	0.600649	0.939	0.791	0	Intermediate
AC064802.1	0	0.598467	0.702	0.245	0	Intermediate
SPTY2D1	0	0.588168	0.912	0.574	0	Intermediate
HES6	0	0.586945	0.951	0.889	0	Intermediate
DNAJA1	0	0.572951	1	0.994	0	Intermediate
GLUL	0	0.571928	0.996	0.98	0	Intermediate
RGS2	0	0.564864	0.855	0.41	0	Intermediate
ID2	0	0.563515	0.832	0.594	0	Intermediate
SIAH1	0	0.560856	0.862	0.703	0	Intermediate
TC2N	0	0.556814	0.715	0.319	0	Intermediate
FAM90A1	0	0.545543	0.646	0.066	0	Intermediate
LINC01602	0	0.529482	0.643	0.056	0	Intermediate
RIT2	0	0.528909	0.814	0.207	0	Intermediate
SRSF7	0	0.527703	1	0.999	0	Intermediate
MBD3L2	0	0.525007	0.588	0.169	0	Intermediate
CALB1	0	0.521255	0.891	0.611	0	Intermediate
IER3	0	0.515186	0.938	0.885	0	Intermediate
UBE2C	0	0.514642	0.991	0.961	0	Intermediate
DYNLL2	0	0.513179	0.971	0.885	0	Intermediate
DBR1	0	0.509063	0.83	0.443	0	Intermediate
BRD2	0	0.50832	0.985	0.941	0	Intermediate
THUMPD3-AS1	0	0.502605	0.953	0.764	0	Intermediate
BTG1	0	0.499425	0.976	0.913	0	Intermediate
PHLDA2	0	0.490367	0.801	0.546	0	Intermediate
EIF1	0	0.489789	1	1	0	Intermediate
MAT2A	0	0.485793	0.992	0.905	0	Intermediate
PABPN1	0	0.481072	0.995	0.984	0	Intermediate
KDM4E	0	0.476243	0.773	0.057	0	Intermediate
TRIM43B	0	0.473166	0.65	0.048	0	Intermediate
KPNA2	0	0.465882	0.999	0.998	0	Intermediate
POLR3K	0	0.465823	0.991	0.958	0	Intermediate
C2CD4B	0	0.453236	0.524	0.059	0	Intermediate
TRIM48	0	0.451504	0.706	0.048	0	Intermediate
NSD1	0	0.4508	0.992	0.914	0	Intermediate
RBBP6	0	0.448775	0.993	0.931	0	Intermediate
C16orf91	0	0.432328	0.918	0.68	0	Intermediate
HSPA2	0	0.427406	0.841	0.537	0	Intermediate
KDM4F	0	0.425844	0.73	0.05	0	Intermediate
DNAJB1	0	0.423292	0.919	0.741	0	Intermediate
NEFM	0	0.423118	0.751	0.572	0	Intermediate
RBM25	0	0.418164	0.999	0.997	0	Intermediate
SRRT	0	0.414276	0.982	0.867	0	Intermediate
WTAP	0	0.412158	0.978	0.896	0	Intermediate
CCNA2	0	0.411467	0.977	0.928	0	Intermediate
AC233724.6	0	0.404985	0.622	0.07	0	Intermediate
SRSF5	0	0.399912	0.999	0.994	0	Intermediate
HUS1	0	0.39905	0.867	0.55	0	Intermediate
IER2	0	0.39682	0.983	0.985	0	Intermediate
CU638689.5	0	0.393744	0.737	0.236	0	Intermediate
FRAT2	0	0.391522	0.897	0.762	0	Intermediate
ATF7IP2	0	0.39004	0.863	0.499	0	Intermediate
AC233724.15	0	0.389516	0.652	0.071	0	Intermediate
MBD3L2B	0	0.389162	0.484	0.164	0	Intermediate
HSPA8	0	0.388307	1	1	0	Intermediate
CCSAP	0	0.386289	0.787	0.41	0	Intermediate
HSPA1A	0	0.38477	0.838	0.594	0	Intermediate
EXOSC10	0	0.381378	0.931	0.664	0	Intermediate
ZNF644	0	0.378346	0.969	0.836	0	Intermediate
NCBP2-AS2	0	0.374857	0.989	0.944	0	Intermediate
ANKRD37	0	0.36725	0.529	0.149	0	Intermediate
FNBP4	0	0.366164	0.954	0.828	0	Intermediate
SFPQ	0	0.359455	0.999	0.993	0	Intermediate
SAP18	0	0.358795	1	1	0	Intermediate
EIF4A3	0	0.355799	0.994	0.978	0	Intermediate
EIF5	0	0.355619	0.999	0.988	0	Intermediate
RASD1	0	0.35435	0.563	0.155	0	Intermediate
TRIM49	0	0.350363	0.687	0.04	0	Intermediate
SNAI1	0	0.348983	0.672	0.288	0	Intermediate
HNRNPU	0	0.348452	1	1	0	Intermediate
RRM2	0	0.348338	0.966	0.914	0	Intermediate
ZFAND5	0	0.347699	0.987	0.955	0	Intermediate
PLK2	0	0.344205	0.669	0.317	0	Intermediate
IMP3	0	0.344082	0.996	0.975	0	Intermediate
UBC	0	0.343644	1	0.999	0	Intermediate
PFKFB3	0	0.343116	0.672	0.268	0	Intermediate
SHC1	0	0.342001	0.991	0.944	0	Intermediate
B3GNT2	0	0.340945	0.829	0.591	0	Intermediate
TPRX1	0	0.339227	0.428	0.096	0	Intermediate
HEXIM1	0	0.338439	0.834	0.563	0	Intermediate
ANK3	0	0.337731	0.903	0.672	0	Intermediate
MCL1	0	0.336547	0.983	0.942	0	Intermediate
PNRC1	0	0.331517	0.805	0.573	0	Intermediate
ARL6IP1	0	0.330924	0.992	0.96	0	Intermediate
ANXA2	0	0.330861	0.945	0.881	0	Intermediate
GSC	0	0.326079	0.537	0.054	0	Intermediate
TGS1	0	0.326033	0.969	0.895	0	Intermediate
SPTAN1	0	0.324893	0.922	0.786	0	Intermediate
UBE2S	0	0.323037	1	1	0	Intermediate
WDR45B	0	0.320697	0.969	0.933	0	Intermediate
INSIG1	0	0.320564	0.854	0.72	0	Intermediate
LAMA4	0	0.319879	0.494	0.089	0	Intermediate
DDX5	0	0.316416	1	0.999	0	Intermediate
CITED2	0	0.316412	0.88	0.732	0	Intermediate
MAFB	0	0.314826	0.521	0.159	0	Intermediate
DYNC2H1	0	0.313628	0.666	0.368	0	Intermediate
TFAM	0	0.311337	0.998	0.985	0	Intermediate
SRP19	0	0.31051	0.993	0.966	0	Intermediate
ZAR1	0	0.310493	0.427	0.054	0	Intermediate
KLF17	0	0.309036	0.322	0.05	0	Intermediate
TOP1	0	0.305927	1	0.995	0	Intermediate
POLR2A	0	0.305501	0.989	0.958	0	Intermediate
JPH3	0	0.300253	0.63	0.359	0	Intermediate
DIS3	0	0.295466	0.914	0.744	0	Intermediate
LBH	0	0.295189	0.774	0.569	0	Intermediate
AVPI1	0	0.292502	0.777	0.317	0	Intermediate
GAL	0	0.291625	0.969	0.945	0	Intermediate
TRMT10C	0	0.290533	0.996	0.973	0	Intermediate
AP000459.1	0	0.289948	0.466	0.024	0	Intermediate
FERMT2	0	0.288581	0.978	0.931	0	Intermediate
LINC01356	0	0.287531	0.906	0.748	0	Intermediate
MED31	0	0.287043	0.829	0.482	0	Intermediate
AHCTF1	0	0.286234	0.894	0.714	0	Intermediate
MPHOSPH10	0	0.286203	0.972	0.91	0	Intermediate
OVOL1	0	0.285269	0.464	0.068	0	Intermediate
YTHDC1	0	0.283464	0.983	0.942	0	Intermediate
ING1	0	0.283416	0.839	0.606	0	Intermediate
RBMX	0	0.28146	1	0.999	0	Intermediate
UCKL1	0	0.278294	0.616	0.386	0	Intermediate
RBM7	0	0.277757	0.943	0.793	0	Intermediate
CCK	0	0.277244	0.443	0.143	0	Intermediate
HNRNPAB	0	0.275349	1	1	0	Intermediate
NIFK	0	0.275149	0.998	0.99	0	Intermediate
H2AFZ	0	0.27312	1	1	0	Intermediate
PPP1R15A	0	0.273054	0.792	0.502	0	Intermediate
GNG11	0	0.272387	0.783	0.367	0	Intermediate
PTPRK	0	0.272178	0.783	0.423	0	Intermediate
MPHOSPH8	0	0.271887	0.969	0.899	0	Intermediate
ZSCAN2	0	0.270925	0.896	0.68	0	Intermediate
NRBF2	0	0.269701	0.944	0.824	0	Intermediate
RBM8A	0	0.267309	1	1	0	Intermediate
NPTX2	0	0.266626	0.607	0.354	0	Intermediate
CTR9	0	0.266285	0.918	0.794	0	Intermediate
DDX24	0	0.26503	0.999	0.993	0	Intermediate
SBDS	0	0.26387	0.938	0.785	0	Intermediate
DDX3X	0	0.263826	0.996	0.982	0	Intermediate
EIF4G2	0	0.262925	1	0.999	0	Intermediate
TERF2IP	0	0.26271	0.858	0.653	0	Intermediate
CCDC59	0	0.260855	0.985	0.933	0	Intermediate
ORC6	0	0.259979	0.989	0.971	0	Intermediate
CYCS	0	0.258598	1	1	0	Intermediate
RSRC2	0	0.25809	0.994	0.978	0	Intermediate
PCSK9	0	0.256927	0.675	0.309	0	Intermediate
C16orf72	0	0.256512	0.917	0.75	0	Intermediate
FAM189A2	0	0.25603	0.46	0.246	0	Intermediate
GTF2B	0	0.255607	0.83	0.585	0	Intermediate
ATF3	0	0.255438	0.671	0.45	0	Intermediate
CDKN1A	0	0.255307	0.53	0.228	0	Intermediate
CLK1	0	0.25496	0.73	0.366	0	Intermediate
POLR3G	0	0.254602	0.995	0.988	0	Intermediate
PCDH9	0	0.253891	0.471	0.068	0	Intermediate
ARGLU1	0	0.253261	0.998	0.993	0	Intermediate
ZNF512B	0	0.251984	0.488	0.257	0	Intermediate
TBPL1	0	0.25167	0.924	0.807	0	Intermediate
ZRANB2	0	0.251439	0.997	0.984	0	Intermediate
TFB1M	1.6644e-262	0.28291	0.793	0.674	4.72589e-258	Intermediate
BNIP3	4.76827e-261	0.286896	0.945	0.9	1.3539e-256	Intermediate
KPTN	2.07666e-239	0.270147	0.692	0.546	5.89648e-235	Intermediate
RND3	9.26595e-231	0.259713	0.913	0.871	2.63097e-226	Intermediate
SOX9	1.13253e-212	0.264107	0.485	0.325	3.21571e-208	Intermediate
SLAIN1	1.62758e-189	0.347763	0.478	0.342	4.62135e-185	Intermediate
CUL1	1.17133e-46	0.319995	0.727	0.721	3.32586e-42	Intermediate
KHDC1L	0	3.55792	1	0.381	0	iBM
DUXA	0	3.17921	0.915	0.148	0	iBM
H3.Y	0	3.01693	1	0.505	0	iBM
MBD3L2	0	2.99706	0.99	0.189	0	iBM
MBD3L2B	0	2.99557	0.976	0.174	0	iBM
LEUTX	0	2.89532	0.997	0.209	0	iBM
AC025171.5	0	2.88841	0.992	0.276	0	iBM
DPPA3	0	2.6124	0.995	0.267	0	iBM
RFPL2	0	2.6023	0.999	0.266	0	iBM
RFPL1	0	2.58187	0.991	0.188	0	iBM
RFPL4B	0	2.49043	0.994	0.255	0	iBM
CCNA1	0	2.4788	0.999	0.491	0	iBM
ALPG	0	2.41762	0.999	0.436	0	iBM
ZSCAN4	0	2.38803	0.997	0.232	0	iBM
ZNHIT6	0	2.3842	0.997	0.747	0	iBM
ZNF354A	0	2.35837	0.927	0.373	0	iBM
SLC34A2	0	2.30822	0.996	0.212	0	iBM
CA2	0	2.26007	0.957	0.31	0	iBM
ODC1	0	2.24819	0.999	0.941	0	iBM
PNP	0	2.1759	1	0.948	0	iBM
ALYREF	0	2.06524	1	0.988	0	iBM
MBD3L5	0	2.0475	0.976	0.136	0	iBM
TPRX1	0	2.04478	0.98	0.106	0	iBM
TFIP11	0	2.04326	0.995	0.442	0	iBM
PRAMEF12	0	2.03752	0.965	0.127	0	iBM
C8orf33	0	2.03568	0.999	0.916	0	iBM
PTP4A1	0	2.016	1	0.905	0	iBM
PRAMEF14	0	1.99178	0.866	0.059	0	iBM
DUX4-IRES-EmGFP	0	1.9778	0.954	0.307	0	iBM
PRAMEF1	0	1.95858	0.885	0.064	0	iBM
PRAMEF8	0	1.85906	0.814	0.06	0	iBM
CCK	0	1.81268	0.906	0.152	0	iBM
TFB1M	0	1.81141	0.987	0.678	0	iBM
PHLDA2	0	1.77624	0.98	0.56	0	iBM
ALG13	0	1.7664	0.999	0.792	0	iBM
SGCG	0	1.6997	0.764	0.096	0	iBM
HBA2	0	1.69414	0.734	0.071	0	iBM
SIAH1	0	1.6933	0.988	0.711	0	iBM
HBA1	0	1.68937	0.732	0.063	0	iBM
CDC20	0	1.67807	1	0.963	0	iBM
FRG2C	0	1.67718	0.956	0.215	0	iBM
HSPA1A	0	1.62794	0.972	0.608	0	iBM
RSRP1	0	1.62457	0.994	0.726	0	iBM
UBE2C	0	1.58555	0.999	0.963	0	iBM
UCKL1	0	1.56783	0.921	0.394	0	iBM
ANXA2	0	1.53813	0.995	0.884	0	iBM
USP7	0	1.52483	0.999	0.964	0	iBM
AC005019.2	0	1.49819	0.823	0.103	0	iBM
SLC2A3	0	1.48827	0.999	0.991	0	iBM
GTF2F1	0	1.48636	0.998	0.866	0	iBM
KPTN	0	1.48317	0.956	0.55	0	iBM
KLF17	0	1.46328	0.899	0.055	0	iBM
MYC	0	1.46313	0.997	0.769	0	iBM
WDR45B	0	1.43398	0.999	0.935	0	iBM
TC2N	0	1.43381	0.974	0.341	0	iBM
KPNA2	0	1.4334	1	0.998	0	iBM
TRIM43	0	1.43044	0.964	0.151	0	iBM
WDR47	0	1.42333	0.96	0.138	0	iBM
ZNF217	0	1.41558	0.99	0.731	0	iBM
HNRNPF	0	1.37617	0.999	0.999	0	iBM
ZNF296	0	1.37536	0.98	0.344	0	iBM
TMEM185A	0	1.33091	0.974	0.499	0	iBM
SAP18	0	1.3259	1	1	0	iBM
PIM1	0	1.31558	0.971	0.705	0	iBM
SAT1	0	1.28314	0.996	0.952	0	iBM
SNUPN	0	1.27403	0.982	0.672	0	iBM
AC025287.4	0	1.26424	0.955	0.047	0	iBM
GLUL	0	1.25662	1	0.981	0	iBM
PNN	0	1.24651	1	0.999	0	iBM
BIK	0	1.24491	0.888	0.102	0	iBM
TRIM64B	0	1.22409	0.944	0.179	0	iBM
PABPN1	0	1.21039	0.999	0.985	0	iBM
UBC	0	1.18331	1	0.999	0	iBM
ZFAND5	0	1.18293	1	0.957	0	iBM
SAMD8	0	1.1598	0.935	0.407	0	iBM
PRAMEF9	0	1.13911	0.698	0.022	0	iBM
DNAJA1	0	1.13249	1	0.994	0	iBM
MPHOSPH8	0	1.12533	0.996	0.903	0	iBM
TMEM254-AS1	0	1.12096	0.935	0.1	0	iBM
POLR3K	0	1.12036	0.996	0.96	0	iBM
UNC5B-AS1	0	1.10457	0.729	0.151	0	iBM
SRRT	0	1.0772	0.993	0.874	0	iBM
TRIM48	0	1.07392	0.94	0.088	0	iBM
BNIP3	0	1.07078	0.994	0.902	0	iBM
SGK1	0	1.06372	0.933	0.416	0	iBM
SOX18	0	1.04533	0.595	0.039	0	iBM
CCNQ	0	1.04439	0.963	0.621	0	iBM
EIF1	0	1.03458	1	1	0	iBM
NXF1	0	1.03362	0.954	0.412	0	iBM
UBE2S	0	1.02591	1	1	0	iBM
SPTY2D1	0	1.0246	0.972	0.596	0	iBM
GNRH1	0	1.01878	0.568	0.04	0	iBM
PRAMEF5	0	1.01521	0.69	0.021	0	iBM
MMADHC	0	0.972124	0.998	0.985	0	iBM
ARL6IP1	0	0.970512	0.995	0.962	0	iBM
ZNF596	0	0.969471	0.834	0.067	0	iBM
NIFK	0	0.969215	1	0.991	0	iBM
TRIM43B	0	0.944892	0.899	0.084	0	iBM
DYNLL2	0	0.930313	0.991	0.89	0	iBM
MBD3L3	0	0.929782	0.9	0.035	0	iBM
NQO1	0	0.924828	0.977	0.917	0	iBM
TUBB2A	0	0.922938	0.995	0.989	0	iBM
HSPA2	0	0.920773	0.948	0.556	0	iBM
RAB11FIP1	0	0.911654	0.967	0.801	0	iBM
ZNF512B	0	0.901984	0.757	0.266	0	iBM
SNAI1	0	0.877223	0.906	0.309	0	iBM
HNRNPU	0	0.876853	1	1	0	iBM
LBH	0	0.876174	0.935	0.579	0	iBM
HJV	0	0.874938	0.588	0.048	0	iBM
EIF4A3	0	0.873288	0.997	0.979	0	iBM
SERTAD1	0	0.869196	0.931	0.474	0	iBM
NEFH	0	0.868402	0.726	0.142	0	iBM
PTP4A3	0	0.867718	0.894	0.612	0	iBM
RBBP6	0	0.86288	0.997	0.936	0	iBM
GTF2A2	0	0.860194	1	0.991	0	iBM
EIF5A2	0	0.857095	0.959	0.385	0	iBM
HSPA1B	0	0.852464	0.925	0.467	0	iBM
BUD31	0	0.850539	0.999	0.982	0	iBM
NUSAP1	0	0.849029	0.997	0.947	0	iBM
PUF60	0	0.846511	0.999	0.981	0	iBM
CCNA2	0	0.840889	0.982	0.931	0	iBM
ELOA	0	0.835202	0.966	0.751	0	iBM
YTHDC1	0	0.820386	0.997	0.945	0	iBM
SRSF7	0	0.81904	1	0.999	0	iBM
TRIM51	0	0.818955	0.724	0.041	0	iBM
LINC01896	0	0.811598	0.892	0.361	0	iBM
TRIM49B	0	0.809952	0.766	0.048	0	iBM
FAR1	0	0.805494	0.975	0.643	0	iBM
ZNF622	0	0.8037	0.99	0.811	0	iBM
SLC6A8	0	0.803417	0.945	0.709	0	iBM
MIB2	0	0.801146	0.94	0.517	0	iBM
DPRX	0	0.792903	0.635	0.013	0	iBM
BUD23	0	0.790693	0.998	0.967	0	iBM
RFPL4A	0	0.786532	0.77	0.023	0	iBM
FNBP4	0	0.783397	0.986	0.836	0	iBM
EIF3H	0	0.782176	1	1	0	iBM
PRAMEF2	0	0.776963	0.714	0.018	0	iBM
FGFR3	0	0.771817	0.873	0.209	0	iBM
SF3B6	0	0.768637	1	0.999	0	iBM
TFAP2C	0	0.763841	0.876	0.152	0	iBM
PRAMEF11	0	0.763705	0.616	0.014	0	iBM
HUS1	0	0.757974	0.954	0.569	0	iBM
TUBB4B	0	0.757462	0.999	0.999	0	iBM
MAP1LC3B	0	0.75462	0.993	0.951	0	iBM
NOLC1	0	0.749108	0.999	0.967	0	iBM
RRAD	0	0.747646	0.527	0.052	0	iBM
RFK	0	0.744989	0.938	0.587	0	iBM
CYCS	0	0.74431	1	1	0	iBM
EXOSC10	0	0.742904	0.976	0.682	0	iBM
DLG1	0	0.74161	0.955	0.637	0	iBM
AKAP17A	0	0.740435	0.948	0.73	0	iBM
BTG1	0	0.740134	0.99	0.917	0	iBM
ID4	0	0.737474	0.875	0.455	0	iBM
RND3	0	0.737078	0.976	0.872	0	iBM
DDX5	0	0.734999	1	0.999	0	iBM
HSPA5	0	0.734265	0.998	0.997	0	iBM
SBNO1	0	0.732105	0.984	0.879	0	iBM
LMNA	0	0.731127	0.94	0.72	0	iBM
TGS1	0	0.727624	0.992	0.899	0	iBM
HMGB2	0	0.725573	0.999	0.998	0	iBM
DDX24	0	0.72367	0.999	0.993	0	iBM
RNF38	0	0.723251	0.941	0.447	0	iBM
ARL4D	0	0.721897	0.935	0.449	0	iBM
RCL1	0	0.721705	0.956	0.527	0	iBM
MCL1	0	0.72124	0.996	0.944	0	iBM
RBM25	0	0.718487	0.999	0.997	0	iBM
HSPA8	0	0.718344	1	1	0	iBM
CCDC12	0	0.71821	0.985	0.902	0	iBM
DBR1	0	0.71706	0.904	0.468	0	iBM
CSRP2	0	0.717012	0.999	0.999	0	iBM
FRAT2	0	0.716754	0.979	0.77	0	iBM
AHCTF1	0	0.715109	0.961	0.725	0	iBM
WTAP	0	0.713027	0.982	0.902	0	iBM
GSC	0	0.712578	0.752	0.082	0	iBM
KIAA1551	0	0.707188	0.974	0.767	0	iBM
GADD45B	0	0.705697	0.781	0.405	0	iBM
IMPDH1	0	0.701165	0.952	0.578	0	iBM
ZBTB24	0	0.697886	0.938	0.583	0	iBM
APOE	0	0.696708	1	1	0	iBM
KLHL15	0	0.694901	0.882	0.274	0	iBM
RRN3	0	0.694348	0.953	0.564	0	iBM
CPHXL	0	0.694039	0.851	0.036	0	iBM
PFKFB3	0	0.691205	0.856	0.291	0	iBM
NUPL2	0	0.689677	0.964	0.626	0	iBM
OAT	0	0.686475	0.977	0.878	0	iBM
BRD2	0	0.685105	0.993	0.943	0	iBM
AC233724.6	0	0.679667	0.883	0.102	0	iBM
SBDS	0	0.6774	0.983	0.794	0	iBM
AP005482.1	0	0.676911	0.724	0.034	0	iBM
CDV3	0	0.675569	0.999	0.992	0	iBM
CCSAP	0	0.675193	0.876	0.434	0	iBM
FAM189A2	0	0.670091	0.726	0.255	0	iBM
DDA1	0	0.669498	0.986	0.813	0	iBM
PRAMEF13	0	0.669248	0.62	0.013	0	iBM
DAB2	0	0.667893	0.859	0.257	0	iBM
UHRF2	0	0.666489	0.951	0.521	0	iBM
CENPW	0	0.661649	0.999	0.992	0	iBM
MRPS22	0	0.66137	0.986	0.874	0	iBM
ILF2	0	0.660285	1	1	0	iBM
PRAMEF15	0	0.656957	0.579	0.012	0	iBM
AL513321.2	0	0.654457	0.605	0.037	0	iBM
FAM136A	0	0.654138	0.999	0.995	0	iBM
FERMT2	0	0.649913	0.991	0.934	0	iBM
HNRNPAB	0	0.648586	1	1	0	iBM
UTP6	0	0.645735	0.983	0.885	0	iBM
PCGF3	0	0.645281	0.881	0.604	0	iBM
PCMT1	0	0.643607	0.989	0.985	0	iBM
SF1	0	0.63971	0.998	0.953	0	iBM
BZW2	0	0.636674	0.999	0.977	0	iBM
ESRP1	0	0.636452	0.986	0.89	0	iBM
KHDC4	0	0.635094	0.922	0.479	0	iBM
HIST1H2BH	0	0.629328	0.866	0.586	0	iBM
CDC23	0	0.629283	0.963	0.629	0	iBM
OR10G3	0	0.628802	0.702	0.045	0	iBM
CLK1	0	0.627399	0.936	0.386	0	iBM
AC233724.15	0	0.622946	0.877	0.105	0	iBM
MED6	0	0.622034	0.986	0.831	0	iBM
TCP1	0	0.615026	1	0.998	0	iBM
RBM8A	0	0.614297	0.999	1	0	iBM
ZSCAN5C	0	0.613712	0.568	0.066	0	iBM
ALPP	0	0.613285	0.717	0.069	0	iBM
SRSF8	0	0.61275	0.982	0.645	0	iBM
CWC15	0	0.611968	0.996	0.957	0	iBM
CAPN12	0	0.610352	0.905	0.288	0	iBM
TAF13	0	0.607122	0.954	0.506	0	iBM
SRSF5	0	0.606282	0.998	0.994	0	iBM
EIF5	0	0.602426	0.998	0.989	0	iBM
CALB1	0	0.598994	0.925	0.63	0	iBM
CCDC59	0	0.598724	0.996	0.936	0	iBM
PNO1	0	0.594201	0.987	0.904	0	iBM
YKT6	0	0.589509	0.973	0.715	0	iBM
DDX39A	0	0.588788	0.988	0.925	0	iBM
UHMK1	0	0.58334	0.957	0.624	0	iBM
ANKRD37	0	0.582006	0.711	0.171	0	iBM
PDCL3	0	0.580158	0.964	0.854	0	iBM
DNTTIP2	0	0.574634	0.987	0.944	0	iBM
SPATA33	0	0.573787	0.857	0.545	0	iBM
MFN1	0	0.572807	0.933	0.618	0	iBM
C16orf72	0	0.572474	0.974	0.76	0	iBM
PUM3	0	0.571571	0.991	0.927	0	iBM
KMT2C	0	0.571233	0.913	0.56	0	iBM
TRIM49	0	0.571203	0.873	0.08	0	iBM
TIPIN	0	0.566755	0.92	0.691	0	iBM
SPTAN1	0	0.563426	0.941	0.795	0	iBM
CDKN1A	0	0.562998	0.747	0.244	0	iBM
MORC4	0	0.558143	0.802	0.237	0	iBM
RIT2	0	0.556971	0.862	0.248	0	iBM
KDM4E	0	0.556027	0.86	0.105	0	iBM
GTPBP4	0	0.555892	0.996	0.974	0	iBM
PNRC1	0	0.554837	0.926	0.586	0	iBM
SPAG1	0	0.554552	0.446	0.074	0	iBM
DDX21	0	0.549659	1	0.996	0	iBM
B3GNT2	0	0.549243	0.92	0.605	0	iBM
TRA2B	0	0.549177	0.999	0.985	0	iBM
NUDT4	0	0.545708	0.957	0.719	0	iBM
GAR1	0	0.545148	0.984	0.9	0	iBM
TFAM	0	0.542936	0.997	0.986	0	iBM
HNRNPCL1	0	0.542853	0.561	0.008	0	iBM
NUFIP1	0	0.5421	0.98	0.848	0	iBM
RSL1D1	0	0.541431	1	0.999	0	iBM
CRIPT	0	0.540383	0.976	0.816	0	iBM
SRP19	0	0.540344	0.997	0.967	0	iBM
NAF1	0	0.540255	0.951	0.647	0	iBM
NHP2	0	0.539792	1	1	0	iBM
MED10	0	0.539004	0.973	0.81	0	iBM
SDE2	0	0.538133	0.908	0.438	0	iBM
YRDC	0	0.535125	0.97	0.784	0	iBM
ZNF207	0	0.533535	0.997	0.984	0	iBM
TMEM126A	0	0.532442	0.965	0.818	0	iBM
FAM32A	0	0.531677	0.989	0.937	0	iBM
RBMX	0	0.530695	1	0.999	0	iBM
RFPL3	0	0.530058	0.829	0.05	0	iBM
PDLIM1	0	0.529537	0.995	0.981	0	iBM
JPH3	0	0.528462	0.757	0.375	0	iBM
NCBP2	0	0.527659	0.995	0.975	0	iBM
DIS3	0	0.524528	0.959	0.755	0	iBM
CTH	0	0.524457	0.901	0.502	0	iBM
ZAR1	0	0.523075	0.658	0.074	0	iBM
C12orf45	0	0.518341	0.994	0.976	0	iBM
INSIG1	0	0.51708	0.923	0.727	0	iBM
GBE1	0	0.514892	0.631	0.212	0	iBM
TRIM36	0	0.514699	0.782	0.209	0	iBM
EBNA1BP2	0	0.513762	0.996	0.968	0	iBM
TERF2IP	0	0.512784	0.927	0.665	0	iBM
RNF138	0	0.508844	0.933	0.728	0	iBM
ATF3	0	0.506747	0.813	0.462	0	iBM
KDM4F	0	0.506719	0.829	0.095	0	iBM
EIF5B	0	0.505969	0.999	0.996	0	iBM
H2AFZ	0	0.505112	1	1	0	iBM
POLR2C	0	0.504922	0.994	0.942	0	iBM
CS	0	0.502943	0.976	0.84	0	iBM
MAD2L1BP	0	0.502046	0.915	0.592	0	iBM
PDSS1	0	0.501563	0.844	0.36	0	iBM
PRAMEF6	0	0.501406	0.522	0.008	0	iBM
AIRE	0	0.499076	0.587	0.039	0	iBM
CHORDC1	0	0.495119	0.991	0.932	0	iBM
RYBP	0	0.491245	0.963	0.796	0	iBM
MRPL18	0	0.490393	0.993	0.969	0	iBM
IL11	0	0.490216	0.504	0.08	0	iBM
SNU13	0	0.487978	1	1	0	iBM
PITHD1	0	0.486796	0.983	0.913	0	iBM
ELOC	0	0.486683	1	0.999	0	iBM
LACC1	0	0.483257	0.774	0.128	0	iBM
ZMAT5	0	0.48283	0.856	0.479	0	iBM
CALM1	0	0.481963	1	1	0	iBM
EIF1AD	0	0.479237	0.912	0.409	0	iBM
YPEL5	0	0.47854	0.929	0.693	0	iBM
ELOF1	0	0.474771	0.991	0.93	0	iBM
FN1	0	0.474128	0.767	0.332	0	iBM
KHDC1	0	0.469704	0.84	0.332	0	iBM
RPF2	0	0.469359	0.991	0.937	0	iBM
INTS4	0	0.469289	0.853	0.343	0	iBM
LAMTOR3	0	0.466578	0.903	0.587	0	iBM
PFDN2	0	0.466143	0.999	0.996	0	iBM
RNF4	0	0.464894	0.937	0.714	0	iBM
CTR9	0	0.464151	0.957	0.801	0	iBM
ZSCAN5B	0	0.463645	0.48	0.036	0	iBM
TUBA1C	0	0.462436	1	1	0	iBM
FBXL12	0	0.461975	0.879	0.558	0	iBM
LINC01602	0	0.459338	0.681	0.096	0	iBM
TFB2M	0	0.459113	0.904	0.577	0	iBM
DDX10	0	0.458522	0.963	0.785	0	iBM
TAF4B	0	0.455945	0.884	0.385	0	iBM
AC007326.4	0	0.455631	0.848	0.267	0	iBM
INO80C	0	0.455279	0.93	0.718	0	iBM
HEXIM1	0	0.452529	0.896	0.58	0	iBM
ZBTB11	0	0.451514	0.868	0.412	0	iBM
AC026250.1	0	0.450415	0.289	0.038	0	iBM
BRIX1	0	0.449788	0.993	0.963	0	iBM
THUMPD3-AS1	0	0.449309	0.961	0.777	0	iBM
ZNF721	0	0.447507	0.946	0.786	0	iBM
SEC61A1	0	0.447113	0.977	0.807	0	iBM
EIF2S1	0	0.442855	0.993	0.965	0	iBM
HSP90AA1	0	0.442234	1	1	0	iBM
YY1	0	0.441986	0.999	0.995	0	iBM
SAR1A	0	0.439315	0.995	0.96	0	iBM
TOX4	0	0.437888	0.968	0.827	0	iBM
TWISTNB	0	0.437321	0.98	0.91	0	iBM
SERINC1	0	0.436701	0.925	0.629	0	iBM
ADPGK	0	0.435756	0.838	0.52	0	iBM
OVOL1	0	0.432591	0.58	0.092	0	iBM
C3	0	0.4324	0.723	0.075	0	iBM
C16orf91	0	0.431554	0.949	0.696	0	iBM
BNIP2	0	0.431525	0.954	0.755	0	iBM
SAFB2	0	0.431058	0.967	0.809	0	iBM
EIF4G2	0	0.430897	1	0.999	0	iBM
MAGOH	0	0.430501	0.999	0.99	0	iBM
ZNF738	0	0.430172	0.987	0.897	0	iBM
SELENOK	0	0.42897	0.987	0.931	0	iBM
CHD2	0	0.42761	0.948	0.761	0	iBM
TOP1	0	0.42475	0.997	0.996	0	iBM
HK2	0	0.423349	0.876	0.451	0	iBM
SIRT1	0	0.423091	0.887	0.571	0	iBM
TIPARP	0	0.422285	0.726	0.159	0	iBM
TIMM8A	0	0.420845	0.98	0.864	0	iBM
DCAF13	0	0.420756	0.999	0.992	0	iBM
SIKE1	0	0.420091	0.977	0.858	0	iBM
PRKAA1	0	0.418392	0.884	0.384	0	iBM
MPHOSPH10	0	0.418221	0.977	0.914	0	iBM
UTP11	0	0.415991	0.988	0.919	0	iBM
DYNC1LI1	0	0.41485	0.993	0.961	0	iBM
LGALS3	0	0.413196	0.7	0.229	0	iBM
C2orf49	0	0.411646	0.926	0.574	0	iBM
AC022113.1	0	0.411567	0.548	0.032	0	iBM
RAB3GAP1	0	0.411354	0.918	0.604	0	iBM
IMP4	0	0.411134	0.991	0.926	0	iBM
SSB	0	0.410351	1	1	0	iBM
FAM104A	0	0.409273	0.975	0.834	0	iBM
CDC40	0	0.407874	0.973	0.872	0	iBM
RGS2	0	0.407565	0.823	0.441	0	iBM
PMPCA	0	0.407475	0.985	0.899	0	iBM
TMED7	0	0.407403	0.938	0.678	0	iBM
PCF11	0	0.407301	0.901	0.587	0	iBM
SIN3A	0	0.405467	0.929	0.693	0	iBM
GRPEL2	0	0.40491	0.883	0.522	0	iBM
TIMM10B	0	0.404063	0.951	0.734	0	iBM
BCAS2	0	0.40189	0.991	0.938	0	iBM
ZNRD1	0	0.401727	0.977	0.872	0	iBM
ZBED3-AS1	0	0.401512	0.596	0.168	0	iBM
NFKBIB	0	0.401123	0.919	0.659	0	iBM
PSMC4	0	0.400391	0.999	0.975	0	iBM
NOC2L	0	0.400246	0.984	0.92	0	iBM
PRPF40A	0	0.397202	1	0.999	0	iBM
ATG12	0	0.396818	0.982	0.913	0	iBM
GTF2H2	0	0.396782	0.939	0.705	0	iBM
PCSK9	0	0.396545	0.813	0.331	0	iBM
AC021851.1	0	0.393605	0.762	0.054	0	iBM
CTNNBL1	0	0.392731	0.955	0.813	0	iBM
PANX1	0	0.391506	0.838	0.341	0	iBM
ZNF679	0	0.390428	0.298	0.005	0	iBM
LSG1	0	0.38806	0.955	0.78	0	iBM
RRP9	0	0.386449	0.952	0.791	0	iBM
MED31	0	0.383876	0.885	0.504	0	iBM
SIN3B	0	0.382708	0.914	0.601	0	iBM
TRIM49C	0	0.382409	0.785	0.065	0	iBM
PWP1	0	0.381326	0.981	0.933	0	iBM
NUP54	0	0.380461	0.975	0.902	0	iBM
DND1	0	0.379445	0.654	0.06	0	iBM
LGMN	0	0.378449	0.949	0.799	0	iBM
ATG14	0	0.378344	0.808	0.354	0	iBM
YME1L1	0	0.376714	0.989	0.928	0	iBM
PRPF18	0	0.37526	0.861	0.385	0	iBM
SNHG10	0	0.374636	0.882	0.424	0	iBM
U2AF2	0	0.37279	0.967	0.837	0	iBM
FAM90A1	0	0.370097	0.56	0.108	0	iBM
CCNT1	0	0.369087	0.893	0.631	0	iBM
RFPL4AL1	0	0.367012	0.629	0.014	0	iBM
ASCL2	0	0.366842	0.325	0.037	0	iBM
TRAPPC6B	0	0.36545	0.872	0.437	0	iBM
LAMA4	0	0.365274	0.631	0.113	0	iBM
ZNF394	0	0.364355	0.866	0.477	0	iBM
HBS1L	0	0.363088	0.957	0.792	0	iBM
ZNF574	0	0.362912	0.848	0.49	0	iBM
2005-03-01	0	0.361995	0.9	0.578	0	iBM
CSNK1A1	0	0.35959	0.997	0.995	0	iBM
ZNF330	0	0.359477	0.965	0.806	0	iBM
CU638689.5	0	0.358514	0.745	0.27	0	iBM
CEP85L	0	0.357327	0.768	0.254	0	iBM
ACACA	0	0.357027	0.95	0.763	0	iBM
AC008753.2	0	0.356824	0.7	0.042	0	iBM
PLEKHB2	0	0.356029	0.976	0.908	0	iBM
SLC7A6OS	0	0.350502	0.927	0.644	0	iBM
THOC3	0	0.349186	0.98	0.941	0	iBM
EIF3J	0	0.348655	0.995	0.964	0	iBM
FBXO6	0	0.348205	0.586	0.057	0	iBM
SCNM1	0	0.347903	0.927	0.689	0	iBM
AC008764.6	0	0.346181	0.768	0.137	0	iBM
RLIM	0	0.3457	0.902	0.611	0	iBM
UBB	0	0.344587	1	1	0	iBM
LINC02229	0	0.342844	0.479	0.007	0	iBM
ZFC3H1	0	0.335681	0.907	0.629	0	iBM
ATP5F1B	0	0.334288	1	1	0	iBM
DHX8	0	0.333488	0.868	0.548	0	iBM
RAP2A	0	0.333387	0.872	0.551	0	iBM
AL355075.4	0	0.332381	0.618	0.204	0	iBM
HIPK3	0	0.331722	0.766	0.246	0	iBM
ZNF667	0	0.331112	0.358	0.007	0	iBM
LIN7C	0	0.328468	0.935	0.718	0	iBM
QTRT2	0	0.327332	0.898	0.625	0	iBM
NR2C1	0	0.326744	0.864	0.515	0	iBM
SNHG21	0	0.326183	0.827	0.381	0	iBM
CNNM4	0	0.325676	0.729	0.185	0	iBM
ANKHD1	0	0.324496	0.893	0.594	0	iBM
SRP14	0	0.320059	1	1	0	iBM
HNRNPCL2	0	0.319726	0.444	0.005	0	iBM
AC118757.1	0	0.319262	0.481	0.024	0	iBM
POLDIP3	0	0.318857	0.923	0.683	0	iBM
ZBTB10	0	0.309461	0.768	0.395	0	iBM
CHCHD2	0	0.307857	1	1	0	iBM
AL161431.1	0	0.304986	0.561	0.077	0	iBM
COG3	0	0.302844	0.825	0.319	0	iBM
SNIP1	0	0.30166	0.8	0.412	0	iBM
LINC02575	0	0.301143	0.658	0.056	0	iBM
USP38	0	0.300891	0.707	0.288	0	iBM
MED15	0	0.299296	0.843	0.495	0	iBM
JMJD6	0	0.298017	0.798	0.407	0	iBM
HNRNPCL3	0	0.29778	0.431	0.004	0	iBM
CLK3	0	0.296914	0.875	0.501	0	iBM
FAU	0	0.2969	1	1	0	iBM
ALKBH1	0	0.296783	0.808	0.342	0	iBM
RHOBTB1	0	0.295882	0.622	0.219	0	iBM
PRAMEF4	0	0.294003	0.412	0.005	0	iBM
C2CD4B	0	0.293484	0.46	0.093	0	iBM
TOR1B	0	0.292541	0.734	0.194	0	iBM
AQP3	0	0.291576	0.586	0.091	0	iBM
RFPL1S	0	0.290389	0.582	0.059	0	iBM
PRAMEF20	0	0.289897	0.503	0.005	0	iBM
NMT2	0	0.287542	0.743	0.323	0	iBM
LINC00632	0	0.283057	0.563	0.161	0	iBM
PPTC7	0	0.280575	0.736	0.345	0	iBM
NFYA	0	0.28053	0.724	0.306	0	iBM
SUSD2	0	0.279286	0.609	0.092	0	iBM
AC025176.1	0	0.277431	0.546	0.038	0	iBM
CLK4	0	0.277177	0.664	0.264	0	iBM
RBM48	0	0.275075	0.749	0.274	0	iBM
TENT5C	0	0.273578	0.498	0.08	0	iBM
ZNF408	0	0.270988	0.759	0.317	0	iBM
HIST1H2BJ	0	0.26913	0.531	0.111	0	iBM
BHMT	0	0.269074	0.452	0.058	0	iBM
LINC00973	0	0.268572	0.344	0.019	0	iBM
MSL2	0	0.26615	0.711	0.314	0	iBM
EPS15L1	0	0.265	0.809	0.368	0	iBM
CA8	0	0.264266	0.601	0.206	0	iBM
PCDH9	0	0.263965	0.488	0.095	0	iBM
KITLG	0	0.258722	0.529	0.143	0	iBM
AC012615.1	0	0.257402	0.714	0.209	0	iBM
ASH1L-AS1	0	0.257374	0.723	0.264	0	iBM
AKTIP	0	0.25544	0.72	0.321	0	iBM
ATP9B	0	0.254763	0.723	0.233	0	iBM
AC087239.1	0	0.254433	0.605	0.1	0	iBM
KIAA1210	0	0.25442	0.514	0.018	0	iBM
ZFP28	0	0.253649	0.569	0.057	0	iBM
ARHGEF7	0	0.251074	0.827	0.448	0	iBM
YBX1	0	0.250192	1	1	0	iBM
DYNC2H1	1.52353e-307	0.49436	0.739	0.387	4.32592e-303	iBM
SNAPC3	1.22577e-306	0.281481	0.899	0.61	3.48044e-302	iBM
AKAP8L	1.3847e-306	0.366709	0.955	0.834	3.93171e-302	iBM
PHF14	2.07997e-306	0.410225	0.994	0.973	5.90586e-302	iBM
SCAPER	2.99907e-306	0.280051	0.618	0.252	8.51555e-302	iBM
TFRC	2.82928e-304	0.362216	0.91	0.637	8.03346e-300	iBM
SKA1	6.64666e-304	0.290289	0.833	0.509	1.88725e-299	iBM
TRIM28	9.55516e-301	0.335925	1	1	2.71309e-296	iBM
SUCLA2	1.0843e-300	0.327196	0.976	0.887	3.07877e-296	iBM
RMND1	1.19721e-300	0.288064	0.853	0.54	3.39936e-296	iBM
SUPT6H	2.6809e-300	0.404433	0.946	0.766	7.61215e-296	iBM
NOL11	7.10496e-300	0.364599	0.983	0.907	2.01738e-295	iBM
HCCS	1.47151e-299	0.298973	0.939	0.74	4.17822e-295	iBM
DOHH	3.43614e-299	0.272999	0.885	0.596	9.75657e-295	iBM
STIL	7.41222e-299	0.29327	0.768	0.409	2.10463e-294	iBM
AC064802.1	2.28858e-297	0.429903	0.678	0.278	6.49819e-293	iBM
NGDN	4.90812e-297	0.367457	0.935	0.763	1.39361e-292	iBM
PPP1R15A	6.52598e-297	0.458164	0.844	0.52	1.85299e-292	iBM
RNF121	1.03767e-295	0.265506	0.829	0.497	2.94636e-291	iBM
MRPS18C	4.06412e-295	0.340741	0.996	0.982	1.15397e-290	iBM
STAM	2.09512e-292	0.308333	0.87	0.611	5.94887e-288	iBM
DUSP12	1.56993e-291	0.316216	0.891	0.619	4.45765e-287	iBM
COX6A1	3.8503e-290	0.263107	1	1	1.09325e-285	iBM
IFRD1	6.09305e-290	0.457862	0.929	0.728	1.73006e-285	iBM
CUL4A	8.43213e-290	0.311753	0.947	0.787	2.39422e-285	iBM
KIAA1191	1.02478e-289	0.319491	0.957	0.79	2.90976e-285	iBM
SNAPC2	2.28896e-289	0.507821	0.864	0.609	6.49928e-285	iBM
ZNF92	2.30676e-289	0.369088	0.853	0.577	6.54982e-285	iBM
NRAS	2.88841e-289	0.315645	0.967	0.844	8.20135e-285	iBM
CCNE1	3.37957e-289	0.593089	0.915	0.75	9.59595e-285	iBM
EPS15	8.7221e-289	0.284273	0.828	0.525	2.47655e-284	iBM
ATG101	1.28264e-288	0.368827	0.967	0.865	3.64193e-284	iBM
SNRNP70	3.11092e-288	0.35099	0.999	0.998	8.83315e-284	iBM
RCOR1	4.37596e-286	0.332022	0.878	0.601	1.24251e-281	iBM
ZWINT	5.44167e-286	0.349577	0.971	0.881	1.54511e-281	iBM
PDLIM5	2.21094e-282	0.319108	0.891	0.64	6.27773e-278	iBM
NUDT10	3.38452e-282	0.256995	0.738	0.375	9.61001e-278	iBM
RAMMET	4.04716e-282	0.332723	0.96	0.855	1.14915e-277	iBM
PRPF38A	6.94349e-282	0.33608	0.975	0.874	1.97153e-277	iBM
LUC7L3	5.29929e-281	0.398819	0.997	0.995	1.50468e-276	iBM
RFWD3	4.27005e-280	0.308089	0.886	0.602	1.21244e-275	iBM
EIF2B2	4.87489e-280	0.301428	0.929	0.74	1.38418e-275	iBM
WSB1	1.81784e-279	0.387379	0.988	0.956	5.16158e-275	iBM
DSCC1	3.18501e-278	0.360912	0.935	0.791	9.04351e-274	iBM
ZCCHC8	1.07565e-277	0.296873	0.874	0.573	3.05419e-273	iBM
MAP4K3	2.40187e-277	0.286671	0.867	0.591	6.81986e-273	iBM
ZRANB2	5.21963e-277	0.377453	0.997	0.985	1.48206e-272	iBM
API5	1.64849e-275	0.344448	0.968	0.864	4.68072e-271	iBM
RRM2	2.42554e-274	0.445159	0.969	0.917	6.88709e-270	iBM
RTF2	5.41974e-273	0.326733	0.979	0.908	1.53888e-268	iBM
CHCHD7	9.13893e-273	0.354053	0.976	0.894	2.59491e-268	iBM
MRPL55	1.31397e-271	0.348633	0.988	0.93	3.73088e-267	iBM
DCAF16	2.66161e-271	0.268356	0.88	0.603	7.55737e-267	iBM
WDR3	8.31275e-270	0.331177	0.908	0.713	2.36032e-265	iBM
RIOK1	3.9295e-269	0.328097	0.933	0.76	1.11574e-264	iBM
AFMID	1.20357e-267	0.4094	0.872	0.638	3.41742e-263	iBM
ABCF2.1	7.11936e-266	0.280531	0.887	0.637	2.02147e-261	iBM
TRIM23	1.00604e-264	0.339151	0.72	0.367	2.85656e-260	iBM
LLPH	1.74194e-264	0.297628	0.96	0.835	4.94606e-260	iBM
HSPH1	2.72902e-264	0.435484	0.988	0.958	7.74877e-260	iBM
PDCD2L	3.16254e-263	0.33	0.887	0.689	8.97972e-259	iBM
ABCC5	1.79657e-262	0.252085	0.808	0.48	5.10119e-258	iBM
TRMT6	3.42168e-262	0.331991	0.907	0.709	9.71551e-258	iBM
DDX3X	1.62374e-261	0.358768	0.998	0.983	4.61044e-257	iBM
NDUFAF4	4.42306e-261	0.327729	0.986	0.945	1.25588e-256	iBM
MED19	1.20222e-260	0.320678	0.921	0.716	3.41358e-256	iBM
HERPUD1	1.76005e-260	0.419266	0.874	0.617	4.99748e-256	iBM
TMEM33	1.96772e-260	0.304471	0.966	0.858	5.58714e-256	iBM
TAF9	1.04184e-259	0.338262	0.992	0.97	2.95821e-255	iBM
EPC1	3.81649e-259	0.326702	0.947	0.777	1.08365e-254	iBM
C21orf91	2.03764e-256	0.288076	0.836	0.537	5.78567e-252	iBM
CHMP5	2.61626e-255	0.294465	0.978	0.936	7.42862e-251	iBM
EFCAB14	5.43685e-255	0.288509	0.839	0.557	1.54374e-250	iBM
PNRC2	1.08451e-254	0.331268	0.987	0.935	3.07934e-250	iBM
SNRPB2	1.01605e-251	0.278542	0.999	0.999	2.88496e-247	iBM
PTPRK	2.62785e-251	0.259667	0.77	0.449	7.46153e-247	iBM
BZW1	5.61556e-250	0.391734	0.999	0.998	1.59448e-245	iBM
MAK16	5.63918e-249	0.284631	0.941	0.759	1.60119e-244	iBM
S100A6	1.07314e-246	0.332052	0.251	0.052	3.04708e-242	iBM
ATAD2	1.91973e-246	0.420864	0.887	0.653	5.45087e-242	iBM
SOX9	8.34888e-246	0.705364	0.631	0.332	2.37058e-241	iBM
RPP30	9.00029e-246	0.297656	0.984	0.934	2.55554e-241	iBM
C1orf52	1.35575e-245	0.342024	0.946	0.795	3.84952e-241	iBM
RSRC2	3.83495e-245	0.496321	0.997	0.979	1.08889e-240	iBM
CCDC115	1.70611e-244	0.311059	0.817	0.524	4.84432e-240	iBM
U2SURP	1.79944e-244	0.376034	0.998	0.991	5.10934e-240	iBM
GRPEL1	4.18157e-244	0.400348	0.955	0.9	1.18732e-239	iBM
SNHG12	4.84853e-243	0.462088	0.77	0.472	1.37669e-238	iBM
PAPOLA	1.99425e-242	0.310905	0.997	0.995	5.66248e-238	iBM
WBP11	7.56405e-242	0.34738	0.993	0.974	2.14774e-237	iBM
SAP30BP	1.62295e-240	0.30883	0.958	0.839	4.60821e-236	iBM
CFAP20	3.2862e-240	0.320047	0.933	0.77	9.33083e-236	iBM
AVPI1	7.49042e-240	0.263724	0.688	0.351	2.12683e-235	iBM
TPM3	8.25291e-240	0.323947	1	1	2.34333e-235	iBM
TMEM126B	1.31326e-238	0.295514	0.974	0.927	3.72887e-234	iBM
NPTX2	1.86431e-238	0.390666	0.684	0.37	5.29353e-234	iBM
POLR2A	3.36668e-238	0.348646	0.99	0.96	9.55935e-234	iBM
PFDN1	8.89971e-238	0.30155	0.975	0.911	2.52698e-233	iBM
ACAP2	9.90774e-238	0.337755	0.905	0.702	2.8132e-233	iBM
NEK2	2.59402e-236	0.276693	0.791	0.48	7.36546e-232	iBM
MKNK2	3.82782e-236	0.507772	0.94	0.893	1.08687e-231	iBM
TMEM41B	1.13269e-235	0.292283	0.924	0.788	3.21617e-231	iBM
RBM39	1.8128e-235	0.403378	1	0.997	5.14726e-231	iBM
TMEM167A	2.67629e-235	0.2916	0.999	0.996	7.59905e-231	iBM
AKAP8	4.23641e-235	0.278007	0.882	0.651	1.20289e-230	iBM
POLR2K	7.59527e-235	0.302193	0.993	0.978	2.1566e-230	iBM
ZC3H15	1.01301e-234	0.302008	0.999	0.996	2.87633e-230	iBM
LAS1L	5.50589e-234	0.309264	0.978	0.911	1.56334e-229	iBM
SPATA5	2.19864e-233	0.348269	0.734	0.421	6.24282e-229	iBM
HES4	4.07328e-233	0.278521	0.438	0.149	1.15657e-228	iBM
TOMM40	9.58194e-233	0.308936	0.997	0.992	2.7207e-228	iBM
TIMM22	1.75554e-232	0.28644	0.946	0.82	4.98469e-228	iBM
TMCO1	2.64193e-232	0.288263	0.986	0.934	7.5015e-228	iBM
NOM1	1.15905e-231	0.276828	0.908	0.705	3.29102e-227	iBM
SYAP1	4.56525e-231	0.283841	0.993	0.984	1.29626e-226	iBM
RPF1	1.36141e-230	0.271097	0.899	0.707	3.86557e-226	iBM
ATF7IP2	3.83815e-229	0.271811	0.817	0.525	1.0898e-224	iBM
VCP	1.0624e-228	0.300025	0.997	0.999	3.01657e-224	iBM
BDP1	3.7346e-228	0.374917	0.935	0.797	1.0604e-223	iBM
C12orf57	2.29249e-227	0.371288	0.999	0.996	6.5093e-223	iBM
CCNK	6.37957e-227	0.263861	0.925	0.758	1.81142e-222	iBM
SYF2	2.61018e-226	0.308803	0.981	0.926	7.41133e-222	iBM
DPM1	1.38717e-225	0.267341	0.956	0.856	3.93872e-221	iBM
RASD1	2.2644e-225	0.336749	0.494	0.185	6.42955e-221	iBM
NEFM	1.0689e-224	1.18783	0.802	0.583	3.03504e-220	iBM
YTHDF3	4.44737e-224	0.28829	0.884	0.673	1.26279e-219	iBM
WDR75	6.40357e-224	0.283481	0.954	0.854	1.81823e-219	iBM
GTF2F2	1.52348e-223	0.291894	0.983	0.953	4.32577e-219	iBM
NDFIP1	5.93878e-223	0.341645	0.963	0.912	1.68626e-218	iBM
TRNT1	7.20834e-222	0.26132	0.895	0.69	2.04674e-217	iBM
RIOK2	7.89362e-222	0.278617	0.901	0.707	2.24131e-217	iBM
SH3BP4	1.08533e-221	0.272073	0.717	0.412	3.0817e-217	iBM
GABPA	1.72311e-221	0.293013	0.79	0.501	4.89259e-217	iBM
WDR36	3.77417e-220	0.259908	0.893	0.713	1.07164e-215	iBM
DDX27	3.80077e-218	0.301552	0.978	0.922	1.07919e-213	iBM
PPP1CC	2.20546e-217	0.272722	0.999	1	6.26218e-213	iBM
METRNL	1.76336e-216	0.312182	0.741	0.454	5.0069e-212	iBM
ARGLU1	7.42597e-215	0.424496	0.997	0.993	2.10853e-210	iBM
MAT2A	1.04208e-214	0.377455	0.982	0.911	2.95889e-210	iBM
CDC25B	8.89783e-214	0.375309	0.724	0.437	2.52645e-209	iBM
HDLBP	1.42221e-213	0.524424	0.967	0.943	4.03822e-209	iBM
MKRN1	2.30528e-212	0.34439	0.961	0.855	6.5456e-208	iBM
PRKD2	2.43568e-212	0.318754	0.708	0.418	6.91587e-208	iBM
NIP7	5.90687e-211	0.285864	0.98	0.926	1.6772e-206	iBM
TIMM50	1.15073e-210	0.26334	0.987	0.962	3.2674e-206	iBM
MBIP	2.42459e-210	0.25565	0.879	0.672	6.88439e-206	iBM
LYAR	4.59903e-209	0.280029	0.984	0.958	1.30585e-204	iBM
SNHG8	1.90718e-208	0.325921	0.999	0.989	5.41525e-204	iBM
CSNK2A2	2.22239e-207	0.304577	0.982	0.94	6.31027e-203	iBM
KIN	8.73792e-207	0.287119	0.932	0.802	2.48104e-202	iBM
RIF1	1.73278e-206	0.414724	0.984	0.948	4.92005e-202	iBM
KHSRP	2.03001e-206	0.281482	0.994	0.971	5.76401e-202	iBM
PRPF31	7.39983e-206	0.258961	0.986	0.94	2.10111e-201	iBM
SSSCA1	1.74313e-205	0.291665	0.986	0.954	4.94944e-201	iBM
SERPINE2	3.19525e-205	0.386628	0.929	0.814	9.0726e-201	iBM
SNHG25	3.7943e-205	0.265282	0.961	0.827	1.07735e-200	iBM
ACTR6	4.19941e-205	0.255738	0.931	0.791	1.19238e-200	iBM
F11R	5.52858e-204	0.282892	0.936	0.797	1.56978e-199	iBM
RNF114	6.31929e-203	0.262473	0.986	0.941	1.7943e-198	iBM
NRARP	6.69877e-202	0.367531	0.701	0.415	1.90205e-197	iBM
SRSF11	6.22133e-201	0.283066	0.999	0.999	1.76648e-196	iBM
ATP1B2	3.4069e-198	0.327985	0.618	0.321	9.67354e-194	iBM
HLA-A	2.88677e-196	0.284825	0.997	0.998	8.19668e-192	iBM
NOC3L	5.00848e-196	0.340384	0.926	0.811	1.42211e-191	iBM
NCBP2-AS2	5.13956e-196	0.302425	0.984	0.947	1.45933e-191	iBM
SRRM2	6.4548e-193	0.303349	1	0.999	1.83278e-188	iBM
NANS	7.76852e-192	0.303052	0.963	0.922	2.20579e-187	iBM
GNL2	3.39631e-188	0.269138	0.962	0.893	9.64349e-184	iBM
PIM3	8.11033e-186	0.521578	0.894	0.754	2.30285e-181	iBM
POLR2B	4.72957e-184	0.258914	0.958	0.88	1.34291e-179	iBM
PPFIBP1	8.26457e-184	0.253976	0.81	0.58	2.34664e-179	iBM
ARPP19	2.43897e-182	0.253629	0.986	0.975	6.92521e-178	iBM
VGF	1.12619e-177	0.296812	0.743	0.458	3.19771e-173	iBM
SUMO1	1.27183e-177	0.253854	0.999	1	3.61123e-173	iBM
PKN2	1.57673e-176	0.255482	0.918	0.786	4.47698e-172	iBM
SF3B4	3.1315e-176	0.266439	0.969	0.901	8.89157e-172	iBM
ATF5	3.19785e-176	0.293386	0.818	0.556	9.07999e-172	iBM
GPN3	8.65999e-176	0.250511	0.977	0.941	2.45892e-171	iBM
DDIT3	7.62633e-175	0.290511	0.584	0.295	2.16542e-170	iBM
SELENOS	2.9116e-174	0.295264	0.958	0.912	8.26721e-170	iBM
NUP93	6.0773e-174	0.264772	0.946	0.87	1.72559e-169	iBM
TOPORS	7.87723e-174	0.403857	0.941	0.861	2.23666e-169	iBM
UTP14A	1.93767e-173	0.330867	0.927	0.754	5.50183e-169	iBM
C6orf132	3.2451e-171	0.315725	0.812	0.612	9.21413e-167	iBM
ATF4	3.77285e-169	0.26285	0.996	0.99	1.07126e-164	iBM
RBM28	4.71693e-169	0.251878	0.962	0.886	1.33933e-164	iBM
TLE4	5.84358e-168	0.269752	0.895	0.71	1.65923e-163	iBM
SNW1	6.38697e-167	0.287331	0.984	0.956	1.81352e-162	iBM
MAPRE1	1.61074e-162	0.275854	0.983	0.954	4.57354e-158	iBM
IDI1	9.59516e-160	0.286821	0.978	0.903	2.72445e-155	iBM
KIF20B	2.56935e-159	0.293905	0.982	0.95	7.29541e-155	iBM
SARS	2.64907e-158	0.263534	0.986	0.951	7.52178e-154	iBM
TMPO	7.62541e-152	0.265773	0.994	0.989	2.16516e-147	iBM
UBXN7	2.68845e-150	0.297011	0.946	0.861	7.63358e-146	iBM
ASMTL	1.28998e-149	0.420502	0.928	0.828	3.66277e-145	iBM
SYT14	1.5133e-149	0.311394	0.665	0.424	4.29687e-145	iBM
HES6	1.2202e-147	0.445815	0.933	0.894	3.46465e-143	iBM
SREK1	1.40676e-146	0.263786	0.943	0.857	3.99434e-142	iBM
KDM5B	3.32712e-146	0.40855	0.988	0.977	9.44703e-142	iBM
CCDC47	2.13137e-144	0.260565	0.964	0.922	6.05181e-140	iBM
KDM5A	5.96372e-144	0.255429	0.947	0.85	1.69334e-139	iBM
ATG3	7.04805e-144	0.272214	0.941	0.888	2.00122e-139	iBM
MTHFD2	5.98105e-140	0.260287	0.991	0.979	1.69826e-135	iBM
SMG6	2.53077e-139	0.271833	0.798	0.592	7.18586e-135	iBM
WDR43	2.29346e-138	0.2762	0.986	0.972	6.51204e-134	iBM
GPBP1	3.49843e-134	0.254912	0.986	0.957	9.93345e-130	iBM
SNHG7	5.07446e-133	0.326174	0.922	0.829	1.44084e-128	iBM
SLAIN1	8.64027e-127	0.519261	0.554	0.35	2.45332e-122	iBM
OLFM1	2.44415e-126	0.337467	0.737	0.569	6.93993e-122	iBM
ORC6	4.006e-126	0.270749	0.984	0.973	1.13746e-121	iBM
RNF168	1.94767e-125	0.268655	0.928	0.835	5.53023e-121	iBM
PRR13	6.59491e-124	0.255614	0.988	0.98	1.87256e-119	iBM
ODF2L	5.03866e-123	0.433018	0.789	0.64	1.43068e-118	iBM
DNAJB1	2.85419e-119	0.348497	0.87	0.754	8.10419e-115	iBM
RYK	7.26517e-118	0.474931	0.852	0.763	2.06287e-113	iBM
EGR1	4.29466e-115	0.295136	0.671	0.431	1.21942e-110	iBM
AURKB	7.69766e-112	0.2572	0.951	0.918	2.18567e-107	iBM
ID2	4.10665e-111	0.486893	0.787	0.612	1.16604e-106	iBM
GAL	1.70852e-99	0.456558	0.938	0.948	4.85117e-95	iBM
PLIN2	7.79378e-97	0.251309	0.88	0.793	2.21297e-92	iBM
FBXO5	2.00339e-96	0.270327	0.886	0.788	5.68842e-92	iBM
IER3	1.14462e-95	0.432977	0.946	0.888	3.25002e-91	iBM
CUL2	2.61407e-88	0.410195	0.836	0.698	7.42239e-84	iBM
NNAT	4.10853e-82	0.335577	0.74	0.601	1.16658e-77	iBM
GADD45A	1.4597e-78	0.25547	0.76	0.627	4.14468e-74	iBM
MALAT1	1.77695e-77	0.254842	0.999	1	5.04548e-73	iBM
S100A16	2.40603e-75	0.286137	0.731	0.627	6.83167e-71	iBM
GFPT2	1.45998e-69	0.314359	0.821	0.759	4.14546e-65	iBM
NXN	5.15238e-66	0.361303	0.888	0.867	1.46297e-61	iBM
ARC	7.13688e-50	0.264103	0.332	0.202	2.02645e-45	iBM
DCX	5.33282e-43	0.30414	0.304	0.19	1.5142e-38	iBM
MT1X	2.69764e-40	0.455876	0.863	0.841	7.65967e-36	iBM
CDKN1C	1.40008e-34	0.675894	0.664	0.631	3.97539e-30	iBM
S100A10	6.50918e-33	0.264217	0.974	0.991	1.84822e-28	iBM
CD9	2.81238e-31	0.559761	0.912	0.984	7.98546e-27	iBM
CUL1	5.28273e-14	0.948332	0.642	0.723	1.49998e-09	iBM
ALPG	0	2.86165	1	0.44	0	Late 1
CCNA1	0	2.5181	1	0.495	0	Late 1
S100A6	0	2.38684	0.75	0.046	0	Late 1
NEAT1	0	1.85458	0.913	0.568	0	Late 1
ANXA2	0	1.76356	1	0.885	0	Late 1
H3.Y	0	1.62238	0.992	0.509	0	Late 1
ODC1	0	1.53198	0.994	0.942	0	Late 1
CDC20	0	1.53164	1	0.963	0	Late 1
S100A13	0	1.53109	1	0.989	0	Late 1
C8orf33	0	1.48634	0.986	0.917	0	Late 1
AGPAT2	0	1.44858	0.936	0.692	0	Late 1
SFN	0	1.41505	0.942	0.301	0	Late 1
WDR45B	0	1.32091	0.989	0.935	0	Late 1
RFPL2	0	1.30458	0.937	0.273	0	Late 1
PNP	0	1.30398	1	0.948	0	Late 1
ALPP	0	1.28748	0.929	0.071	0	Late 1
ASRGL1	0	1.26578	0.998	0.775	0	Late 1
APOE	0	1.26135	1	1	0	Late 1
ALG13	0	1.2506	0.978	0.794	0	Late 1
PCMT1	0	1.24994	1	0.985	0	Late 1
TC2N	0	1.23234	0.929	0.346	0	Late 1
GAL	0	1.22949	0.995	0.947	0	Late 1
S100A16	0	1.22266	0.973	0.624	0	Late 1
FRAT2	0	1.19121	0.981	0.771	0	Late 1
LMNA	0	1.18055	0.996	0.721	0	Late 1
CST1	0	1.17394	0.872	0.334	0	Late 1
AIRE	0	1.17304	0.676	0.042	0	Late 1
ELAVL3	0	1.15372	0.852	0.086	0	Late 1
CAPN12	0	1.14745	0.957	0.292	0	Late 1
PHLDA2	0	1.14473	0.967	0.563	0	Late 1
CD9	0	1.14125	0.994	0.982	0	Late 1
ALYREF	0	1.13246	1	0.988	0	Late 1
HUS1	0	1.1173	0.993	0.572	0	Late 1
LINC01511	0	1.09043	0.693	0.028	0	Late 1
DDIT3	0	1.04891	0.923	0.292	0	Late 1
VGF	0	1.01474	0.961	0.457	0	Late 1
S100A10	0	0.948669	1	0.991	0	Late 1
GSTP1	0	0.934011	1	1	0	Late 1
AP1S1	0	0.929561	0.993	0.917	0	Late 1
LINC01405	0	0.895273	0.987	0.944	0	Late 1
S100A14	0	0.890857	0.789	0.136	0	Late 1
PLA2G16	0	0.887872	0.98	0.816	0	Late 1
TCEA1	0	0.88247	1	0.998	0	Late 1
ZNHIT6	0	0.877225	0.974	0.749	0	Late 1
ARL4D	0	0.871587	0.958	0.453	0	Late 1
PTP4A3	0	0.867331	0.925	0.614	0	Late 1
DLL3	0	0.86486	0.939	0.467	0	Late 1
NOL4L	0	0.860174	0.97	0.509	0	Late 1
AC064802.1	0	0.837332	0.958	0.276	0	Late 1
SAP18	0	0.836961	1	1	0	Late 1
CALB1	0	0.822787	0.992	0.631	0	Late 1
AC022075.3	0	0.822681	0.878	0.088	0	Late 1
SLC34A2	0	0.820856	0.822	0.22	0	Late 1
PIM1	0	0.807553	0.965	0.707	0	Late 1
DPPA3	0	0.799835	0.861	0.275	0	Late 1
ATF5	0	0.794223	0.902	0.557	0	Late 1
BAMBI	0	0.778345	0.941	0.471	0	Late 1
ZAR1	0	0.771326	0.732	0.078	0	Late 1
TRIB3	0	0.770701	0.764	0.328	0	Late 1
H1FX	0	0.768084	1	0.998	0	Late 1
RASD1	0	0.758423	0.829	0.182	0	Late 1
UGP2	0	0.743837	1	0.999	0	Late 1
NCBP2-AS2	0	0.730518	0.993	0.947	0	Late 1
PFKP	0	0.725872	0.972	0.8	0	Late 1
SLC7A5	0	0.717621	0.934	0.711	0	Late 1
UBE2S	0	0.710022	1	1	0	Late 1
PRAMEF12	0	0.704991	0.561	0.14	0	Late 1
POLR2A	0	0.693463	0.998	0.96	0	Late 1
DYNLL2	0	0.693204	0.994	0.891	0	Late 1
ABHD12B	0	0.689502	0.925	0.175	0	Late 1
NUDT15	0	0.689259	0.992	0.93	0	Late 1
TPI1	0	0.686816	1	1	0	Late 1
BLOC1S2	0	0.683119	0.99	0.829	0	Late 1
PRR13	0	0.678865	0.996	0.98	0	Late 1
MRPS23	0	0.678375	0.998	0.982	0	Late 1
ZNF486	0	0.67761	0.887	0.405	0	Late 1
GADD45A	0	0.674284	0.951	0.625	0	Late 1
AC027288.1	0	0.663039	0.886	0.114	0	Late 1
JPH3	0	0.659672	0.83	0.376	0	Late 1
BASP1	0	0.658356	1	0.997	0	Late 1
EGLN3	0	0.652414	0.893	0.535	0	Late 1
SIKE1	0	0.650417	0.989	0.858	0	Late 1
RBM8A	0	0.648038	1	1	0	Late 1
NQO1	0	0.645674	0.99	0.917	0	Late 1
PUF60	0	0.638238	0.997	0.981	0	Late 1
ZNF296	0	0.637445	0.852	0.351	0	Late 1
SOX18	0	0.636972	0.343	0.048	0	Late 1
AC233724.15	0	0.636283	0.886	0.111	0	Late 1
SPTSSA	0	0.625919	0.982	0.909	0	Late 1
NNAT	0	0.623849	0.929	0.599	0	Late 1
RGS2	0	0.623674	0.938	0.442	0	Late 1
TUBA1C	0	0.622213	1	1	0	Late 1
ANXA1	0	0.622142	0.596	0.065	0	Late 1
ATG3	0	0.607652	0.979	0.888	0	Late 1
PTMS	0	0.605002	1	1	0	Late 1
NCBP2	0	0.60432	0.999	0.975	0	Late 1
AC233724.6	0	0.599277	0.8	0.109	0	Late 1
ARMT1	0	0.59426	0.974	0.802	0	Late 1
CTH	0	0.590721	0.922	0.505	0	Late 1
AC026250.1	0	0.589049	0.287	0.04	0	Late 1
CHST2	0	0.576166	0.861	0.275	0	Late 1
AL513321.2	0	0.573838	0.519	0.043	0	Late 1
SNHG8	0	0.570631	0.999	0.989	0	Late 1
UFM1	0	0.568751	0.992	0.871	0	Late 1
ATP11A	0	0.567915	0.829	0.367	0	Late 1
AL161431.1	0	0.56524	0.889	0.076	0	Late 1
ESRP1	0	0.56134	0.992	0.891	0	Late 1
MRPS25	0	0.555706	0.991	0.878	0	Late 1
CCSAP	0	0.554464	0.89	0.437	0	Late 1
FTL	0	0.55435	1	1	0	Late 1
TIMM50	0	0.544252	0.996	0.962	0	Late 1
SDCBP	0	0.542965	0.988	0.93	0	Late 1
SUCLA2	0	0.542513	0.992	0.887	0	Late 1
TAF13	0	0.541065	0.921	0.51	0	Late 1
IL11	0	0.535766	0.642	0.081	0	Late 1
AP005482.1	0	0.531891	0.339	0.045	0	Late 1
PRDX6	0	0.530794	1	1	0	Late 1
SKP1	0	0.527836	1	1	0	Late 1
PSMC4	0	0.526906	0.996	0.975	0	Late 1
SEC63	0	0.52331	0.987	0.942	0	Late 1
PTAR1	0	0.523235	0.978	0.749	0	Late 1
PRPSAP1	0	0.516059	0.977	0.769	0	Late 1
DDT	0	0.511079	1	1	0	Late 1
AC009831.1	0	0.502245	0.82	0.377	0	Late 1
GRPEL1	0	0.494827	0.989	0.9	0	Late 1
SNX8	0	0.494648	0.922	0.572	0	Late 1
AC131094.1	0	0.493255	0.418	0.02	0	Late 1
MRPL57	0	0.490552	1	0.995	0	Late 1
CNIH4	0	0.486939	1	0.993	0	Late 1
OR2AT4	0	0.467608	0.574	0.015	0	Late 1
F3	0	0.456851	0.713	0.212	0	Late 1
FN1	0	0.45243	0.804	0.335	0	Late 1
SLC6A3	0	0.430009	0.717	0.03	0	Late 1
UAP1L1	0	0.428088	0.747	0.084	0	Late 1
EIF1	0	0.425744	1	1	0	Late 1
RIT2	0	0.412369	0.761	0.254	0	Late 1
AC007326.4	0	0.409651	0.841	0.272	0	Late 1
BIK	0	0.407023	0.604	0.113	0	Late 1
NFATC1	0	0.405545	0.664	0.084	0	Late 1
LINC01033	0	0.396542	0.371	0.006	0	Late 1
ZNF682	0	0.388743	0.874	0.445	0	Late 1
ZNF600	0	0.385381	0.677	0.099	0	Late 1
SRPK3	0	0.381875	0.663	0.039	0	Late 1
THEM4	0	0.381582	0.895	0.457	0	Late 1
WDR47	0	0.379696	0.579	0.15	0	Late 1
CA8	0	0.378861	0.652	0.208	0	Late 1
PQLC1	0	0.368535	0.909	0.435	0	Late 1
GATA3	0	0.366907	0.523	0.027	0	Late 1
DIO2	0	0.364456	0.382	0.015	0	Late 1
PCAT14	0	0.355293	0.515	0.041	0	Late 1
FGFR3	0	0.353846	0.663	0.218	0	Late 1
HIST1H2BJ	0	0.353076	0.538	0.115	0	Late 1
TRIM64B	0	0.34203	0.817	0.187	0	Late 1
NGFR	0	0.341824	0.637	0.17	0	Late 1
FA2H	0	0.335859	0.682	0.052	0	Late 1
LINC00437	0	0.334465	0.447	0.016	0	Late 1
GDF3	0	0.329209	0.73	0.253	0	Late 1
HHLA1	0	0.323159	0.771	0.232	0	Late 1
STMN2	0	0.3155	0.572	0.102	0	Late 1
PFN1	0	0.291162	1	1	0	Late 1
ATP9B	0	0.289252	0.765	0.236	0	Late 1
DNMT3L	0	0.281771	0.497	0.008	0	Late 1
TFAP2C	0	0.274357	0.585	0.162	0	Late 1
LINC00989	0	0.271073	0.473	0.012	0	Late 1
CACNA2D3	0	0.270049	0.729	0.214	0	Late 1
LINC00052	0	0.263385	0.454	0.074	0	Late 1
PRPH	0	0.255611	0.429	0.028	0	Late 1
AQP3	0	0.254284	0.496	0.097	0	Late 1
PCSK9	1.50353e-306	0.381673	0.803	0.335	4.26913e-302	Late 1
GCH1	2.78387e-305	0.302471	0.679	0.238	7.90451e-301	Late 1
CD81	1.17305e-303	0.47224	1	1	3.33077e-299	Late 1
MYCL	1.3847e-302	0.442917	0.781	0.359	3.93171e-298	Late 1
SNHG21	8.3815e-301	0.346066	0.829	0.385	2.37984e-296	Late 1
KRT8	2.72662e-298	0.572942	1	0.998	7.74198e-294	Late 1
ATF3	4.35132e-298	0.532533	0.865	0.464	1.23552e-293	Late 1
RYBP	1.49542e-296	0.497068	0.975	0.797	4.24611e-292	Late 1
ZBTB24	1.79974e-292	0.847293	0.887	0.587	5.11018e-288	Late 1
TPRX1	1.84718e-292	0.703527	0.489	0.121	5.24487e-288	Late 1
TEAD4	3.32215e-291	0.432553	0.943	0.728	9.43291e-287	Late 1
PRKAA1	4.86236e-291	0.295304	0.832	0.388	1.38062e-286	Late 1
TRIM43	2.20119e-290	0.294259	0.592	0.163	6.25007e-286	Late 1
TRIM28	4.86536e-290	0.396749	1	1	1.38147e-285	Late 1
LINC01896	1.41919e-288	0.445708	0.79	0.367	4.02965e-284	Late 1
TIMP3	7.61786e-288	0.374944	0.729	0.287	2.16302e-283	Late 1
SLC6A8	1.85804e-285	0.620092	0.943	0.711	5.27573e-281	Late 1
GLUD1	1.89735e-285	0.566631	0.976	0.851	5.38733e-281	Late 1
CDKN1A	2.65305e-285	0.639768	0.688	0.249	7.53306e-281	Late 1
TNFSF9	5.68657e-285	0.387729	0.476	0.124	1.61465e-280	Late 1
GDF15	5.78727e-285	1.77391	0.581	0.199	1.64324e-280	Late 1
WARS	4.16185e-283	0.449151	0.972	0.808	1.18172e-278	Late 1
BNIP3	1.31604e-281	0.599203	0.994	0.903	3.73677e-277	Late 1
AC009055.2	2.41075e-281	0.290724	0.814	0.37	6.84509e-277	Late 1
BUD23	1.2233e-280	0.469146	0.994	0.967	3.47345e-276	Late 1
ZFP42	2.26499e-280	0.518962	0.99	0.949	6.43123e-276	Late 1
PSMD8	3.95424e-279	0.325824	1	1	1.12277e-274	Late 1
SARS	2.56171e-278	0.483697	0.988	0.951	7.27372e-274	Late 1
LARP6	1.45684e-277	0.434629	0.926	0.665	4.13655e-273	Late 1
RRAD	5.35436e-274	0.619358	0.324	0.059	1.52032e-269	Late 1
RAMMET	1.30417e-273	0.422351	0.975	0.855	3.70307e-269	Late 1
KLHL18	1.38521e-271	0.314593	0.81	0.405	3.93316e-267	Late 1
HIST3H2A	4.75256e-271	0.535345	0.858	0.52	1.34944e-266	Late 1
NRARP	2.1549e-270	0.4234	0.819	0.416	6.11861e-266	Late 1
MCL1	2.37923e-267	0.503473	0.996	0.945	6.75558e-263	Late 1
PLEC	4.01702e-266	0.416171	0.816	0.442	1.14059e-261	Late 1
CRLF1	3.06777e-265	0.624625	0.817	0.466	8.71063e-261	Late 1
SNAPC3	1.76916e-264	0.37347	0.922	0.612	5.02335e-260	Late 1
RMND1	1.26914e-261	0.355159	0.883	0.542	3.6036e-257	Late 1
UROD	8.66608e-261	0.396728	0.991	0.923	2.46065e-256	Late 1
HLA-DRB1	1.48243e-260	0.438377	0.886	0.587	4.2092e-256	Late 1
KHDC1L	8.31469e-257	1.12098	0.805	0.389	2.36087e-252	Late 1
ZNF90	3.82237e-255	0.440179	0.938	0.687	1.08532e-250	Late 1
BICD1	1.13209e-253	0.377421	0.887	0.566	3.21446e-249	Late 1
ANKHD1	5.56315e-253	0.34328	0.904	0.596	1.5796e-248	Late 1
KIAA1551	7.53164e-251	0.615494	0.941	0.77	2.13853e-246	Late 1
MED29	1.64655e-247	0.351034	0.949	0.742	4.67521e-243	Late 1
PGM2	4.40217e-245	0.344749	0.88	0.567	1.24995e-240	Late 1
IMPDH1	1.80935e-244	0.390172	0.883	0.582	5.13746e-240	Late 1
PIN4	7.84567e-243	0.387842	0.997	0.983	2.2277e-238	Late 1
TUBB4B	1.81778e-242	0.494148	1	0.999	5.1614e-238	Late 1
SERPINE2	2.5481e-242	0.50458	0.959	0.815	7.23507e-238	Late 1
SLC3A2	1.36237e-241	0.579077	0.999	0.991	3.86832e-237	Late 1
TUBB2A	2.81801e-241	0.678142	0.998	0.989	8.00146e-237	Late 1
PPP1R15A	8.85245e-240	0.392749	0.875	0.523	2.51356e-235	Late 1
CYCS	5.98036e-238	0.338053	0.999	1	1.69806e-233	Late 1
SAT1	2.07225e-236	0.501197	0.992	0.952	5.88396e-232	Late 1
SERTAD1	5.742e-235	0.430052	0.854	0.479	1.63038e-230	Late 1
ZNF605	1.53035e-234	0.449929	0.694	0.313	4.34528e-230	Late 1
HES4	3.55555e-234	0.282238	0.501	0.151	1.00956e-229	Late 1
C12orf57	2.30235e-233	0.618235	1	0.996	6.5373e-229	Late 1
SQSTM1	3.32246e-232	0.587504	0.964	0.883	9.43379e-228	Late 1
SEC61G	4.89504e-229	0.324257	1	1	1.3899e-224	Late 1
FAM200B	7.29497e-229	0.349381	0.954	0.781	2.07133e-224	Late 1
HNRNPF	3.82793e-228	0.423706	1	0.999	1.0869e-223	Late 1
FRG2C	5.39121e-228	0.32548	0.651	0.226	1.53078e-223	Late 1
UHMK1	9.97139e-228	0.341587	0.919	0.627	2.83128e-223	Late 1
EIF2S1	4.50537e-227	0.337977	0.998	0.966	1.27925e-222	Late 1
UNC5B-AS1	2.11793e-226	0.482338	0.503	0.159	6.01365e-222	Late 1
S100A11	3.62796e-224	0.494123	0.999	0.999	1.03012e-219	Late 1
SLC16A3	2.95708e-223	0.267428	0.497	0.15	8.39633e-219	Late 1
C9orf135	8.38472e-223	0.646563	0.905	0.658	2.38076e-218	Late 1
MKRN1	6.9923e-219	0.374294	0.967	0.855	1.98539e-214	Late 1
PIM3	2.01853e-218	0.477764	0.936	0.754	5.73141e-214	Late 1
MRS2	3.15714e-218	0.386501	0.963	0.832	8.96437e-214	Late 1
COX6C	1.75408e-217	0.295615	1	1	4.98054e-213	Late 1
EIF1AD	1.89398e-217	0.264777	0.802	0.414	5.37777e-213	Late 1
FAM136A	5.8431e-215	0.373022	0.999	0.995	1.65909e-210	Late 1
ACP1	3.10259e-214	0.319224	1	0.997	8.8095e-210	Late 1
SYAP1	6.87486e-212	0.311464	0.998	0.984	1.95205e-207	Late 1
UPP1	2.78409e-211	0.541203	0.93	0.789	7.90514e-207	Late 1
HAS2	5.2545e-211	0.284083	0.509	0.167	1.49196e-206	Late 1
PCGF3	8.76983e-211	0.931428	0.854	0.607	2.49011e-206	Late 1
SKA3	4.2568e-210	0.364247	0.939	0.722	1.20868e-205	Late 1
RBBP6	1.64119e-209	0.544263	0.984	0.936	4.66001e-205	Late 1
RAB11FIP1	2.25679e-208	0.537017	0.947	0.802	6.40794e-204	Late 1
MBD3L2	3.4262e-208	0.803438	0.557	0.202	9.72836e-204	Late 1
CSTF3	3.98226e-208	0.393599	0.978	0.902	1.13072e-203	Late 1
CHCHD7	3.93899e-207	0.329407	0.982	0.895	1.11844e-202	Late 1
PLEKHB2	2.58308e-206	0.330545	0.98	0.909	7.3344e-202	Late 1
NCOA3	3.32641e-206	0.271571	0.816	0.471	9.44502e-202	Late 1
NHP2	4.13165e-206	0.295696	1	1	1.17314e-201	Late 1
NUPL2	6.2376e-205	0.326295	0.905	0.63	1.7711e-200	Late 1
MAP1LC3B	5.20398e-204	0.407815	0.989	0.952	1.47762e-199	Late 1
ZC3H15	1.76863e-203	0.336549	0.999	0.996	5.02185e-199	Late 1
SBDS	3.75477e-203	0.329444	0.958	0.796	1.06613e-198	Late 1
TBCB	4.56969e-202	0.310685	0.997	0.987	1.29752e-197	Late 1
RCOR1	7.93117e-202	0.390889	0.864	0.603	2.25198e-197	Late 1
GLUL	1.49695e-200	0.485759	0.995	0.981	4.25044e-196	Late 1
FAM207A	1.64083e-200	0.314938	0.984	0.932	4.65897e-196	Late 1
TCP1	5.21784e-200	0.317041	1	0.998	1.48155e-195	Late 1
FAM126A	8.0122e-200	0.447271	0.936	0.802	2.27498e-195	Late 1
NDUFA9	6.23879e-198	0.30282	0.971	0.868	1.77144e-193	Late 1
TES	1.71931e-196	0.365798	0.917	0.706	4.88181e-192	Late 1
SPATA5	3.78801e-196	0.38358	0.769	0.423	1.07557e-191	Late 1
ARC	4.88112e-196	0.314919	0.533	0.199	1.38594e-191	Late 1
GTF2B	1.06889e-194	0.309372	0.889	0.603	3.03501e-190	Late 1
MYC	3.05399e-194	0.534625	0.928	0.772	8.67149e-190	Late 1
SAR1A	1.68878e-193	0.350715	0.991	0.961	4.79513e-189	Late 1
NUSAP1	1.78455e-192	0.487289	0.992	0.948	5.06706e-188	Late 1
PTGR1	2.07297e-192	0.375082	0.955	0.848	5.88598e-188	Late 1
SH3BP4	2.27168e-191	0.291177	0.768	0.413	6.45022e-187	Late 1
TAGLN2	2.29757e-191	0.429823	0.983	0.943	6.52371e-187	Late 1
CDV3	9.25319e-190	0.368662	0.997	0.992	2.62735e-185	Late 1
ELOC	4.34951e-189	0.285129	0.999	0.999	1.235e-184	Late 1
HSPA1A	3.48195e-188	0.650645	0.852	0.612	9.88666e-184	Late 1
RNASEH1	8.15518e-188	0.304079	0.985	0.932	2.31558e-183	Late 1
TRIML2	6.17566e-187	0.371214	0.901	0.669	1.75352e-182	Late 1
FADS3	3.75691e-186	0.308068	0.765	0.455	1.06674e-181	Late 1
PEG10	8.06614e-186	0.509833	0.971	0.898	2.2903e-181	Late 1
MOSPD1	3.936e-184	0.301238	0.913	0.714	1.11759e-179	Late 1
AC005019.2	4.70124e-183	0.534157	0.404	0.116	1.33487e-178	Late 1
CYTOR	1.75181e-182	0.281156	0.851	0.517	4.97409e-178	Late 1
EXOSC10	1.88939e-181	0.354341	0.913	0.685	5.36474e-177	Late 1
BACH1	2.39187e-180	0.290201	0.812	0.52	6.79148e-176	Late 1
DLG1	7.73399e-180	0.344505	0.891	0.641	2.19599e-175	Late 1
ZNF791	1.51385e-179	0.289879	0.899	0.645	4.29843e-175	Late 1
PRKAB2	9.05645e-179	0.29275	0.896	0.646	2.57149e-174	Late 1
GHITM	2.64012e-177	0.301289	0.998	0.988	7.49636e-173	Late 1
MRPL40	5.64077e-177	0.281765	0.939	0.804	1.60164e-172	Late 1
CCDC12	9.23919e-175	0.302247	0.982	0.903	2.62338e-170	Late 1
YKT6	1.52267e-174	0.290611	0.925	0.718	4.32346e-170	Late 1
TMSB10	2.57879e-173	0.374945	1	1	7.32222e-169	Late 1
ABHD5	2.95076e-173	0.286725	0.823	0.534	8.3784e-169	Late 1
LYPLA1	1.45204e-171	0.331014	0.997	0.994	4.12292e-167	Late 1
RLIM	1.53598e-171	0.264043	0.885	0.614	4.36127e-167	Late 1
SRSF8	2.20959e-171	0.351662	0.913	0.649	6.2739e-167	Late 1
METRNL	3.46286e-171	0.409424	0.759	0.457	9.83245e-167	Late 1
VMA21	6.51836e-171	0.291698	0.988	0.939	1.85082e-166	Late 1
C16orf91	3.64172e-169	0.338241	0.902	0.698	1.03403e-164	Late 1
MRPL20	1.8939e-168	0.282026	1	0.998	5.37754e-164	Late 1
CENPW	2.96706e-167	0.26809	0.999	0.992	8.42466e-163	Late 1
SALL3	2.20843e-165	0.269596	0.7	0.375	6.27063e-161	Late 1
MPHOSPH10	2.47346e-165	0.345702	0.98	0.914	7.02313e-161	Late 1
ARF3	9.52457e-165	0.287568	0.994	0.965	2.70441e-160	Late 1
PTP4A1	1.76897e-164	0.437092	0.98	0.906	5.02283e-160	Late 1
TERF2IP	7.69229e-164	0.289001	0.895	0.668	2.18415e-159	Late 1
EIF4A3	1.66008e-163	0.431398	0.995	0.979	4.71364e-159	Late 1
KLF13	1.16127e-162	0.306968	0.823	0.567	3.29732e-158	Late 1
NUP93	9.8335e-162	0.285596	0.969	0.871	2.79213e-157	Late 1
BRD2	5.5734e-161	0.381482	0.976	0.944	1.58251e-156	Late 1
FNBP4	1.08325e-160	0.349806	0.97	0.837	3.07577e-156	Late 1
MINDY2	9.23096e-159	0.272565	0.919	0.715	2.62104e-154	Late 1
NARF	1.55961e-158	0.340803	0.968	0.892	4.42835e-154	Late 1
DEF8	2.95972e-157	0.271269	0.956	0.84	8.40383e-153	Late 1
EIF3H	6.48008e-157	0.259679	1	1	1.83996e-152	Late 1
UBC	1.22011e-154	0.435394	0.999	0.999	3.46438e-150	Late 1
PAIP1	4.89551e-154	0.305599	0.986	0.946	1.39003e-149	Late 1
CSNK1A1	8.23234e-153	0.281431	0.999	0.995	2.33749e-148	Late 1
EPC1	1.37666e-152	0.388309	0.93	0.779	3.9089e-148	Late 1
OAT	2.747e-152	0.503856	0.949	0.879	7.79984e-148	Late 1
HSPA1B	3.3699e-152	0.304539	0.767	0.474	9.56849e-148	Late 1
TRIB2	7.75737e-152	0.286584	0.874	0.639	2.20263e-147	Late 1
INPP5F	1.04237e-150	0.29684	0.96	0.87	2.9597e-146	Late 1
MKNK2	6.13333e-150	0.420012	0.936	0.894	1.7415e-145	Late 1
RAB2A	1.77927e-148	0.25447	0.995	0.985	5.05205e-144	Late 1
MRPS36	4.21032e-148	0.324734	0.979	0.943	1.19548e-143	Late 1
RNF38	7.1153e-148	0.287596	0.762	0.454	2.02032e-143	Late 1
TAF9	1.24519e-147	0.356011	0.993	0.971	3.5356e-143	Late 1
FERMT2	7.32918e-147	0.358089	0.978	0.935	2.08105e-142	Late 1
TMX2	3.18701e-146	0.274089	0.962	0.85	9.04919e-142	Late 1
INSIG1	2.91663e-144	0.382672	0.898	0.729	8.28148e-140	Late 1
GFER	6.60108e-144	0.250648	0.933	0.798	1.87431e-139	Late 1
DDA1	9.72894e-143	0.257516	0.946	0.815	2.76243e-138	Late 1
PDLIM1	4.19786e-142	0.395886	0.987	0.981	1.19194e-137	Late 1
DDIT4	5.44302e-139	0.584276	0.821	0.599	1.54549e-134	Late 1
SCGB3A2	1.25848e-138	0.258344	0.901	0.564	3.57334e-134	Late 1
WDR5	2.39814e-138	0.2501	0.933	0.782	6.80928e-134	Late 1
PAIP2	5.81212e-136	0.25599	0.998	0.994	1.65029e-131	Late 1
IER3	1.17454e-134	0.464947	0.968	0.888	3.335e-130	Late 1
DDX1	6.72895e-134	0.264327	0.987	0.954	1.91062e-129	Late 1
CRIPT	4.6062e-132	0.253981	0.941	0.818	1.30788e-127	Late 1
F11R	1.71459e-130	0.284766	0.922	0.799	4.8684e-126	Late 1
BUD31	2.52375e-130	0.264175	0.994	0.982	7.16594e-126	Late 1
AL118516.1	4.96854e-130	0.292606	0.865	0.631	1.41077e-125	Late 1
SERINC5	1.15539e-129	0.269478	0.896	0.684	3.2806e-125	Late 1
ASNS	1.52708e-129	0.352315	0.973	0.94	4.336e-125	Late 1
MALAT1	3.13256e-128	0.594427	1	1	8.89459e-124	Late 1
GTF2A2	3.31673e-128	0.310642	0.996	0.992	9.41752e-124	Late 1
RRP7A	1.30839e-127	0.253416	0.984	0.95	3.71505e-123	Late 1
HSPA2	6.55587e-127	0.267327	0.812	0.561	1.86147e-122	Late 1
ADI1	1.08794e-126	0.298611	0.964	0.895	3.08909e-122	Late 1
DENR	1.46085e-126	0.256005	0.996	0.993	4.14793e-122	Late 1
MTHFD2	7.79114e-126	0.301029	0.996	0.979	2.21222e-121	Late 1
HIST1H2AC	2.77716e-125	0.366468	0.62	0.329	7.88548e-121	Late 1
CDK2AP2	4.01266e-125	0.318869	0.942	0.855	1.13935e-120	Late 1
SHISA5	8.22116e-125	0.268715	0.955	0.897	2.33432e-120	Late 1
HSPA5	1.05196e-124	0.471397	0.997	0.997	2.98693e-120	Late 1
NIFK	3.76815e-123	0.295377	0.997	0.991	1.06993e-118	Late 1
MBD3L2B	3.20934e-121	0.727387	0.454	0.189	9.1126e-117	Late 1
GTF2A1	1.21512e-120	0.285797	0.899	0.721	3.45023e-116	Late 1
ARF4	3.45602e-119	0.257333	0.999	0.991	9.81301e-115	Late 1
LINC01356	4.94696e-119	0.383549	0.92	0.76	1.40464e-114	Late 1
CA2	6.17007e-119	0.274837	0.619	0.32	1.75193e-114	Late 1
ELOA	1.38365e-116	0.335034	0.907	0.753	3.92873e-112	Late 1
TENT5B	2.16971e-115	0.279347	0.916	0.816	6.16068e-111	Late 1
RIMKLB	4.573e-115	0.385167	0.833	0.68	1.29846e-110	Late 1
NMB	7.53357e-114	0.31423	0.897	0.743	2.13908e-109	Late 1
CDKN1C	8.7517e-112	0.641542	0.802	0.629	2.48496e-107	Late 1
HEXIM1	5.23762e-111	0.271658	0.826	0.584	1.48717e-106	Late 1
FUS	2.14889e-110	0.271259	1	1	6.10155e-106	Late 1
FAM83D	3.08859e-109	0.269393	0.86	0.646	8.76973e-105	Late 1
BCAT1	3.87648e-108	0.36577	0.985	0.979	1.10069e-103	Late 1
CTBP2	7.3382e-107	0.295491	0.994	0.986	2.08361e-102	Late 1
BCAS2	1.08434e-106	0.264917	0.98	0.939	3.07888e-102	Late 1
NFKBIA	7.28565e-106	0.270002	0.803	0.597	2.06869e-101	Late 1
IFRD1	8.75079e-106	0.276188	0.878	0.73	2.4847e-101	Late 1
MIB2	4.29129e-103	0.360034	0.753	0.524	1.21847e-98	Late 1
MT1G	1.25527e-102	0.301884	0.305	0.102	3.56423e-98	Late 1
KRT18	1.35259e-102	0.427583	1	0.997	3.84056e-98	Late 1
AEN	2.64966e-102	0.254527	0.893	0.74	7.52344e-98	Late 1
THUMPD3-AS1	5.56181e-101	0.281113	0.92	0.779	1.57922e-96	Late 1
UCKL1	4.64397e-98	0.632987	0.64	0.403	1.31861e-93	Late 1
SNAP47	1.52982e-96	0.256979	0.843	0.688	4.34377e-92	Late 1
POLR3K	5.35547e-96	0.291264	0.985	0.96	1.52063e-91	Late 1
LEUTX	3.5925e-95	0.493597	0.474	0.223	1.02005e-90	Late 1
RGS16	2.10157e-94	0.428086	0.661	0.45	5.96721e-90	Late 1
SLC2A1	4.42568e-91	0.311872	0.95	0.912	1.25663e-86	Late 1
SNHG7	1.52669e-89	0.339511	0.914	0.83	4.33489e-85	Late 1
MT1X	2.11886e-89	0.559696	0.913	0.84	6.0163e-85	Late 1
D2HGDH	2.85658e-86	0.521674	0.487	0.269	8.11097e-82	Late 1
BBC3	5.68778e-86	0.512861	0.657	0.458	1.61499e-81	Late 1
TFIP11	1.46689e-83	0.470465	0.677	0.452	4.16509e-79	Late 1
EIF5	1.21908e-82	0.385985	0.998	0.989	3.46145e-78	Late 1
HES6	1.05273e-81	0.428766	0.924	0.894	2.98913e-77	Late 1
S100A4	1.23347e-71	0.412713	0.778	0.642	3.50233e-67	Late 1
PPP1R14A	5.15776e-70	0.272554	0.763	0.646	1.46449e-65	Late 1
LINC00678	1.03983e-67	0.250229	0.983	0.978	2.95249e-63	Late 1
EZR	1.8474e-65	0.287345	0.997	0.994	5.24551e-61	Late 1
MBD3L5	1.13241e-62	0.286834	0.334	0.153	3.21538e-58	Late 1
CHAC1	1.99986e-62	0.333825	0.619	0.438	5.67841e-58	Late 1
JUND	3.79431e-62	0.359845	0.978	0.97	1.07736e-57	Late 1
IER2	1.0715e-60	0.275494	0.986	0.985	3.04242e-56	Late 1
SKIL	1.33485e-59	0.269381	0.929	0.871	3.79019e-55	Late 1
UTF1	1.44473e-58	0.436367	0.583	0.421	4.10216e-54	Late 1
ID2	1.44313e-57	0.280848	0.768	0.614	4.09763e-53	Late 1
CCNQ	5.61593e-56	0.251685	0.77	0.626	1.59459e-51	Late 1
TFB1M	8.60949e-56	0.736021	0.788	0.684	2.44458e-51	Late 1
AC025171.5	5.52865e-52	0.531182	0.48	0.289	1.56981e-47	Late 1
KPTN	2.85505e-50	0.402033	0.676	0.558	8.10662e-46	Late 1
KLF3	5.48321e-48	0.25871	0.696	0.569	1.5569e-43	Late 1
H1F0	1.30983e-46	0.260167	0.785	0.655	3.71912e-42	Late 1
OLFM1	6.11394e-40	0.261943	0.686	0.571	1.73599e-35	Late 1
PMAIP1	1.87415e-35	0.265346	0.997	0.991	5.32146e-31	Late 1
CST1	0	0.720912	0.812	0.324	0	Late 2
C9orf135	0	0.645101	0.95	0.651	0	Late 2
GAL	0	0.603616	0.994	0.946	0	Late 2
CALB1	0	0.597021	0.942	0.625	0	Late 2
LEFTY1	0	0.524076	0.62	0.281	0	Late 2
UGP2	0	0.473712	1	0.999	0	Late 2
TUBB2A	0	0.458836	0.999	0.989	0	Late 2
LINC01356	0	0.45442	0.935	0.756	0	Late 2
MT1X	0	0.443153	0.964	0.836	0	Late 2
PLA2G16	0	0.434375	0.946	0.813	0	Late 2
FTL	0	0.430414	1	1	0	Late 2
NNAT	0	0.409411	0.875	0.594	0	Late 2
SQSTM1	0	0.380712	0.973	0.881	0	Late 2
NQO1	0	0.376249	0.992	0.916	0	Late 2
NMB	0	0.37507	0.943	0.738	0	Late 2
EIF5	0	0.373598	1	0.989	0	Late 2
TCEA1	0	0.3731	1	0.998	0	Late 2
LINC00678	0	0.367351	0.998	0.977	0	Late 2
KRT8	0	0.362414	1	0.998	0	Late 2
ATF5	0	0.360827	0.824	0.552	0	Late 2
MRPL57	0	0.345191	1	0.995	0	Late 2
POLR2A	0	0.341329	0.995	0.96	0	Late 2
APOE	0	0.336169	1	1	0	Late 2
RBM8A	0	0.334441	1	1	0	Late 2
CNTNAP2	0	0.328856	0.95	0.83	0	Late 2
ASRGL1	0	0.311023	0.927	0.773	0	Late 2
GSTP1	0	0.30982	1	1	0	Late 2
SKP1	0	0.304426	1	1	0	Late 2
HESX1	0	0.301773	0.778	0.367	0	Late 2
AC064802.1	0	0.297955	0.681	0.272	0	Late 2
RRP7A	0	0.292045	0.989	0.949	0	Late 2
PRPSAP1	0	0.291353	0.925	0.766	0	Late 2
KRT18	0	0.291	1	0.997	0	Late 2
TUBB4B	0	0.288371	1	0.999	0	Late 2
SAP18	0	0.283717	1	1	0	Late 2
TUBA1A	0	0.281561	1	0.999	0	Late 2
PSMC4	0	0.28042	0.999	0.974	0	Late 2
MRS2	0	0.27565	0.954	0.829	0	Late 2
PRDX6	0	0.273297	1	1	0	Late 2
CNIH4	0	0.268139	1	0.993	0	Late 2
HMGN2	0	0.258307	1	1	0	Late 2
POLR2L	0	0.256974	1	1	0	Late 2
PTAR1	0	0.252683	0.931	0.746	0	Late 2
AC009446.1	1.00071e-303	0.303937	0.991	0.95	2.84142e-299	Late 2
SERPINE2	4.93931e-300	0.261075	0.945	0.812	1.40247e-295	Late 2
CLU	4.33042e-296	0.255284	0.984	0.949	1.22958e-291	Late 2
S100A13	2.48846e-276	0.310749	0.996	0.989	7.06574e-272	Late 2
SCGB3A2	9.15367e-273	0.280463	0.852	0.558	2.59909e-268	Late 2
PEG10	1.08808e-263	0.388554	0.962	0.897	3.0895e-259	Late 2
TAF9	8.72402e-249	0.26393	0.993	0.97	2.4771e-244	Late 2
BLOC1S2	2.55651e-247	0.258558	0.939	0.827	7.25895e-243	Late 2
CCNA1	1.9356e-158	0.545551	0.721	0.494	5.49594e-154	Late 2
HES6	7.79593e-132	0.262281	0.927	0.893	2.21358e-127	Late 2
IER3	1.3434e-122	0.25582	0.943	0.888	3.81445e-118	Late 2
TAGLN	1.46872e-111	0.314882	0.956	0.887	4.17028e-107	Late 2
CST1	0	1.41636	0.877	0.315	0	Late 3
GAL	0	1.19033	0.997	0.945	0	Late 3
LINC01356	0	1.13576	0.976	0.752	0	Late 3
PLA2G16	0	1.03273	0.988	0.81	0	Late 3
NEAT1	0	0.954707	0.866	0.558	0	Late 3
GDF15	0	0.915491	0.602	0.185	0	Late 3
LINC00458	0	0.830813	0.823	0.477	0	Late 3
NUDT15	0	0.747604	0.989	0.928	0	Late 3
ALPG	0	0.737541	0.733	0.434	0	Late 3
TCEA1	0	0.720032	1	0.998	0	Late 3
UGP2	0	0.703261	0.999	0.999	0	Late 3
C9orf135	0	0.669897	0.933	0.649	0	Late 3
ASRGL1	0	0.650954	0.937	0.771	0	Late 3
SEMA6A	0	0.622883	0.996	0.96	0	Late 3
S100A13	0	0.594203	0.996	0.989	0	Late 3
DLL3	0	0.586668	0.812	0.457	0	Late 3
APOE	0	0.585493	1	1	0	Late 3
SUCLA2	0	0.583352	0.98	0.884	0	Late 3
PRPSAP1	0	0.5788	0.939	0.763	0	Late 3
LINC01405	0	0.558418	0.991	0.942	0	Late 3
KRT8	0	0.545738	0.999	0.998	0	Late 3
ABHD12B	0	0.523484	0.746	0.159	0	Late 3
CALB1	0	0.519097	0.92	0.623	0	Late 3
AC064802.1	0	0.515373	0.824	0.26	0	Late 3
GSTP1	0	0.514016	1	1	0	Late 3
LINC00678	0	0.513223	0.998	0.977	0	Late 3
MT1X	0	0.510251	0.956	0.835	0	Late 3
CRLF1	0	0.503152	0.801	0.455	0	Late 3
KRT18	0	0.484418	1	0.997	0	Late 3
FTL	0	0.483393	1	1	0	Late 3
SCGB3A2	0	0.471199	0.937	0.55	0	Late 3
ACTA1	0	0.471099	0.648	0.216	0	Late 3
S100A10	0	0.429752	0.999	0.991	0	Late 3
PRDX6	0	0.414989	1	1	0	Late 3
PEG10	0	0.410973	0.964	0.896	0	Late 3
SLC6A6	0	0.394982	0.937	0.739	0	Late 3
ANXA2	0	0.394081	0.969	0.883	0	Late 3
PTAR1	0	0.394075	0.93	0.744	0	Late 3
PTMS	0	0.3915	1	1	0	Late 3
CNTNAP2	0	0.371493	0.919	0.83	0	Late 3
SERINC5	0	0.3697	0.926	0.675	0	Late 3
MRS2	0	0.365665	0.955	0.828	0	Late 3
SYT1	0	0.36515	0.902	0.733	0	Late 3
AP1S1	0	0.363272	0.974	0.916	0	Late 3
TOMM7	0	0.360046	1	1	0	Late 3
CHST2	0	0.357557	0.602	0.268	0	Late 3
AC009446.1	0	0.356936	0.99	0.95	0	Late 3
RPS27L	0	0.346591	0.998	0.996	0	Late 3
SOX4	0	0.345216	1	0.999	0	Late 3
CDKN1A	0	0.336522	0.531	0.242	0	Late 3
ZNF486	0	0.332148	0.678	0.399	0	Late 3
SNCG	0	0.330438	0.815	0.486	0	Late 3
CRYM	0	0.32706	0.826	0.48	0	Late 3
ZNF90	0	0.326754	0.904	0.68	0	Late 3
LYPLA1	0	0.323041	0.999	0.994	0	Late 3
S100A11	0	0.321829	1	0.999	0	Late 3
UTF1	0	0.312116	0.698	0.409	0	Late 3
PPP1R3B	0	0.312085	0.778	0.416	0	Late 3
SPHK1	0	0.308045	0.591	0.089	0	Late 3
AL117378.1	0	0.307653	0.895	0.632	0	Late 3
OLFML3	0	0.306715	0.888	0.659	0	Late 3
CRABP2	0	0.301887	0.955	0.831	0	Late 3
TMEM64	0	0.297493	0.759	0.48	0	Late 3
PCSK9	0	0.296854	0.645	0.327	0	Late 3
COX6C	0	0.278114	1	1	0	Late 3
FGF13	0	0.275643	0.93	0.762	0	Late 3
CTH	0	0.274587	0.74	0.5	0	Late 3
RCOR1	0	0.268375	0.824	0.596	0	Late 3
RPS29	0	0.261776	1	1	0	Late 3
TRIML2	0	0.261634	0.859	0.663	0	Late 3
TUBB2B	0	0.26061	1	0.999	0	Late 3
AC027288.1	0	0.258476	0.426	0.111	0	Late 3
NQO1	0	0.256462	0.983	0.915	0	Late 3
CCSAP	0	0.253962	0.74	0.43	0	Late 3
BBC3	5.20714e-272	0.257767	0.691	0.45	1.47852e-267	Late 3
CDKN1C	3.10372e-243	0.258343	0.802	0.623	8.81271e-239	Late 3
MALAT1	1.38544e-226	0.442869	1	1	3.93383e-222	Late 3
RIMKLB	5.0364e-220	0.265115	0.816	0.676	1.43004e-215	Late 3
BLOC1S2	2.73434e-194	0.256003	0.903	0.828	7.76388e-190	Late 3
PMAIP1	2.89087e-170	0.268363	0.997	0.991	8.20835e-166	Late 3
UPP1	7.41292e-161	0.278079	0.882	0.787	2.10482e-156	Late 3
CCNA1	1.92097e-59	0.334709	0.618	0.497	5.4544e-55	Late 3
