# Supplementary material for: Transient DUX4 expression in human embryonic stem cells induces blastomere-like expression program that is marked by SLC34A2
Source: Stem Cell Reports. 2022 Jun 30;17(7):1743–56. doi: 10.1016/j.stemcr.2022.06.002 (PMC9287684; doi:10.1016/j.stemcr.2022.06.002)
Supplement: Table S4. List of differentially expressed genes along the pseudotime (q < 1e−100) from intermediate to iBM transition, related to Figure 3 [file mmc5.xlsx]

## Sheet: Table S4
Table S4. List of differentially expressed genes along the pseudotime (q < 1e-100) from intermediate to iBM transition, related to Figure 3.
Gene	Cluster
AC009446.1	Downregulated
AC106864.1	Downregulated
ACVR2B	Downregulated
ADAR	Downregulated
ADNP	Downregulated
AGO2	Downregulated
AGPAT5	Downregulated
AGTRAP	Downregulated
AHCYL1	Downregulated
AIMP2	Downregulated
ARID1A	Downregulated
BOD1	Downregulated
BRD3	Downregulated
C1GALT1	Downregulated
C1orf43	Downregulated
C7orf50	Downregulated
CCDC25	Downregulated
CCDC85B	Downregulated
CCND1	Downregulated
CDCA7	Downregulated
CDCA7L	Downregulated
CDKN3	Downregulated
CECR2	Downregulated
CHAF1A	Downregulated
CHD7	Downregulated
CKAP4	Downregulated
CMAS	Downregulated
COPRS	Downregulated
CREB1	Downregulated
CRK	Downregulated
CSNK1G2	Downregulated
CTXN1	Downregulated
CXXC5	Downregulated
DHCR7	Downregulated
DNAAF2	Downregulated
DNMT3A	Downregulated
DNMT3B	Downregulated
DSG2	Downregulated
DUSP6	Downregulated
EIF2AK1	Downregulated
EIF2AK4	Downregulated
ELOVL6	Downregulated
ERBB2	Downregulated
ETV4	Downregulated
FADS1	Downregulated
FAM213A	Downregulated
FGF2	Downregulated
FGFR1	Downregulated
FOXH1	Downregulated
GABRB3	Downregulated
GATAD1	Downregulated
GCHFR	Downregulated
GNG4	Downregulated
GPM6B	Downregulated
GULP1	Downregulated
HDGFL3	Downregulated
HIP1	Downregulated
HYAL2	Downregulated
ID3	Downregulated
IGDCC3	Downregulated
IGF2BP3	Downregulated
IMPA2	Downregulated
ISCA2	Downregulated
ITGA6	Downregulated
JARID2	Downregulated
JMJD1C	Downregulated
KIF21A	Downregulated
KIF2A	Downregulated
KLHL23	Downregulated
KRT19	Downregulated
LARP1	Downregulated
LIN28B	Downregulated
LINC00678	Downregulated
LSM10	Downregulated
MACF1	Downregulated
MAGEF1	Downregulated
MAL2	Downregulated
MARCKS	Downregulated
MFSD3	Downregulated
MID1IP1	Downregulated
MPST	Downregulated
MRPS6	Downregulated
MSMO1	Downregulated
NANOG	Downregulated
NES	Downregulated
NFE2L3	Downregulated
NLGN4X	Downregulated
NLN	Downregulated
NME3	Downregulated
NR2F6	Downregulated
NSD3	Downregulated
NT5C	Downregulated
OAZ2	Downregulated
PAK1	Downregulated
PAK2	Downregulated
PBX1	Downregulated
PHIP	Downregulated
PODXL	Downregulated
PRSS8	Downregulated
PSIP1	Downregulated
PSMG4	Downregulated
PTPRZ1	Downregulated
PWAR6	Downregulated
PYCR1	Downregulated
QSER1	Downregulated
RAB10	Downregulated
RABL6	Downregulated
RAI14	Downregulated
RBM47	Downregulated
RBPMS2	Downregulated
RCN1	Downregulated
RMI2	Downregulated
SDF2L1	Downregulated
SEMA6A	Downregulated
SFRP1	Downregulated
SLC29A1	Downregulated
SLC38A1	Downregulated
SLC39A14	Downregulated
SMC6	Downregulated
SMCO4	Downregulated
SMIM19	Downregulated
SOX2	Downregulated
SPATC1L	Downregulated
SPATS2L	Downregulated
SPINT1	Downregulated
SQLE	Downregulated
SWI5	Downregulated
TCF4	Downregulated
TCF7L1	Downregulated
TDG	Downregulated
TDGF1	Downregulated
TENT5B	Downregulated
TET1	Downregulated
TLCD1	Downregulated
TMEM223	Downregulated
TMEM97	Downregulated
TNFRSF12A	Downregulated
TNRC6B	Downregulated
TRAF4	Downregulated
TRIM24	Downregulated
TRIM71	Downregulated
UBE2H	Downregulated
UBE2R2	Downregulated
UBE2V2	Downregulated
UBTF	Downregulated
USP22	Downregulated
USP44	Downregulated
VCAN	Downregulated
VCL	Downregulated
VRTN	Downregulated
WASF2	Downregulated
WDR33	Downregulated
WNK1	Downregulated
XBP1	Downregulated
YEATS4	Downregulated
ZBTB44	Downregulated
ZFP36L2	Downregulated
ZIC2	Downregulated
ZNF462	Downregulated
ZNF638	Downregulated
ZNF770	Downregulated
ZNRF1	Downregulated
ZSCAN10	Downregulated
ABCC5	Upregulated
ABCF2.1	Upregulated
ABHD3	Upregulated
AC005019.2	Upregulated
AC008753.2	Upregulated
AC008764.6	Upregulated
AC012615.1	Upregulated
AC021851.1	Upregulated
AC022113.1	Upregulated
AC025171.5	Upregulated
AC025176.1	Upregulated
AC025287.4	Upregulated
AC087239.1	Upregulated
AC105389.1	Upregulated
AC118757.1	Upregulated
AC233724.15	Upregulated
AC233724.6	Upregulated
ACAP2	Upregulated
ADPGK	Upregulated
AEN	Upregulated
AFMID	Upregulated
AHCTF1	Upregulated
AIRE	Upregulated
AKAP17A	Upregulated
AKAP8L	Upregulated
AKTIP	Upregulated
AL355075.4	Upregulated
AL513321.2	Upregulated
ALG13	Upregulated
ALKBH1	Upregulated
ALPG	Upregulated
ALPP	Upregulated
ALYREF	Upregulated
ANKHD1	Upregulated
ANKRD37	Upregulated
ANXA2	Upregulated
AP005482.1	Upregulated
AQP3	Upregulated
ARHGEF7	Upregulated
ARL4D	Upregulated
ARL6IP1	Upregulated
ART3	Upregulated
ASCL2	Upregulated
ASMTL	Upregulated
ATAD2	Upregulated
ATAT1	Upregulated
ATF3	Upregulated
ATG14	Upregulated
ATP1B2	Upregulated
ATP9B	Upregulated
ATXN1L	Upregulated
B3GNT2	Upregulated
BHMT	Upregulated
BIK	Upregulated
BNIP2	Upregulated
BNIP3	Upregulated
BORA	Upregulated
BTAF1	Upregulated
BTG1	Upregulated
BUD31	Upregulated
C16orf72	Upregulated
C2orf49	Upregulated
C3	Upregulated
C6orf132	Upregulated
C8orf33	Upregulated
CA2	Upregulated
CA8	Upregulated
CAPN12	Upregulated
CCDC115	Upregulated
CCDC12	Upregulated
CCK	Upregulated
CCNA1	Upregulated
CCNA2	Upregulated
CCNE1	Upregulated
CCNK	Upregulated
CCNQ	Upregulated
CCNT1	Upregulated
CCNT2	Upregulated
CCNYL1	Upregulated
CCSAP	Upregulated
CD59	Upregulated
CDC20	Upregulated
CDC23	Upregulated
CDC25B	Upregulated
CDKN1A	Upregulated
CDKN1C	Upregulated
CEP85L	Upregulated
CHD2	Upregulated
CLK1	Upregulated
CLK3	Upregulated
CLK4	Upregulated
CLP1	Upregulated
CNNM4	Upregulated
COG3	Upregulated
CPHXL	Upregulated
CRIPT	Upregulated
CS	Upregulated
CTH	Upregulated
CTNNBL1	Upregulated
CTR9	Upregulated
CUL1	Upregulated
CUL4A	Upregulated
CWF19L2	Upregulated
DAB2	Upregulated
DAGLB	Upregulated
DBR1	Upregulated
DCP1A	Upregulated
DDA1	Upregulated
DDIAS	Upregulated
DDIT3	Upregulated
DDX10	Upregulated
DDX43	Upregulated
DHDDS	Upregulated
DHX8	Upregulated
DIS3	Upregulated
DLG1	Upregulated
DLK2	Upregulated
DND1	Upregulated
DPPA3	Upregulated
DPRX	Upregulated
DSCC1	Upregulated
DUSP12	Upregulated
DUX4	Upregulated
DUXA	Upregulated
DYNC2H1	Upregulated
DYNLL2	Upregulated
EFCAB14	Upregulated
EIF1AD	Upregulated
EIF2B2	Upregulated
EIF3H	Upregulated
EIF4A3	Upregulated
EIF5A2	Upregulated
ELOA	Upregulated
EPS15	Upregulated
EPS15L1	Upregulated
ESRP1	Upregulated
EXOSC10	Upregulated
FAM118A	Upregulated
FAM189A2	Upregulated
FAR1	Upregulated
FBXL12	Upregulated
FBXO6	Upregulated
FBXW7	Upregulated
FGFR3	Upregulated
FN1	Upregulated
FOXR1	Upregulated
FRAT2	Upregulated
FRG2C	Upregulated
FSD1L	Upregulated
GABPA	Upregulated
GADD45B	Upregulated
GBE1	Upregulated
GEN1	Upregulated
GFPT2	Upregulated
GLUL	Upregulated
GNRH1	Upregulated
GPN1	Upregulated
GRPEL2	Upregulated
GSC	Upregulated
GSKIP	Upregulated
GTF2A2	Upregulated
GTF2F1	Upregulated
H3.Y	Upregulated
HBA1	Upregulated
HBA2	Upregulated
HBS1L	Upregulated
HERPUD1	Upregulated
HEXIM1	Upregulated
HIPK3	Upregulated
HIST1H2BH	Upregulated
HIST1H2BJ	Upregulated
HJV	Upregulated
HK2	Upregulated
HNRNPCL1	Upregulated
HNRNPCL2	Upregulated
HNRNPCL3	Upregulated
HNRNPF	Upregulated
HSPA1A	Upregulated
HSPA1B	Upregulated
HSPA2	Upregulated
HUS1	Upregulated
ID2	Upregulated
ID4	Upregulated
IFRD1	Upregulated
IL11	Upregulated
IMPDH1	Upregulated
INO80C	Upregulated
INTS4	Upregulated
ISY1	Upregulated
JMJD6	Upregulated
JPH3	Upregulated
KDM4E	Upregulated
KDM4F	Upregulated
KHDC1	Upregulated
KHDC1L	Upregulated
KHDC4	Upregulated
KIAA0040	Upregulated
KIAA1210	Upregulated
KIAA1551	Upregulated
KIDINS220	Upregulated
KITLG	Upregulated
KLF17	Upregulated
KLHL15	Upregulated
KMT2C	Upregulated
KMT5A	Upregulated
KPNA2	Upregulated
KPTN	Upregulated
LACC1	Upregulated
LAMA4	Upregulated
LAMTOR3	Upregulated
LBH	Upregulated
LEUTX	Upregulated
LGALS3	Upregulated
LGMN	Upregulated
LIN7C	Upregulated
LINC00632	Upregulated
LINC01602	Upregulated
LINC01896	Upregulated
LINC02229	Upregulated
LINC02575	Upregulated
LMNA	Upregulated
MAD2L1BP	Upregulated
MAGEA11	Upregulated
MAP4K3	Upregulated
MARCH5	Upregulated
MARCH8	Upregulated
MBD3L2	Upregulated
MBD3L2B	Upregulated
MBD3L3	Upregulated
MBD3L5	Upregulated
MBIP	Upregulated
MCM9	Upregulated
MED15	Upregulated
MED26	Upregulated
MED6	Upregulated
METRNL	Upregulated
MFN1	Upregulated
MFSD11	Upregulated
MFSD2A	Upregulated
MIB2	Upregulated
MMADHC	Upregulated
MORC4	Upregulated
MPHOSPH8	Upregulated
MRPS22	Upregulated
MSL2	Upregulated
MTA2	Upregulated
MTX3	Upregulated
MYC	Upregulated
MYO5A	Upregulated
NAF1	Upregulated
NCOA3	Upregulated
NEFH	Upregulated
NEFM	Upregulated
NEK2	Upregulated
NFKBIB	Upregulated
NFYA	Upregulated
NGDN	Upregulated
NIFK	Upregulated
NMT2	Upregulated
NPTX2	Upregulated
NQO1	Upregulated
NR2C1	Upregulated
NRARP	Upregulated
NRDE2	Upregulated
NUDT10	Upregulated
NUDT4	Upregulated
NUFIP1	Upregulated
NUPL2	Upregulated
NUSAP1	Upregulated
NXF1	Upregulated
OAT	Upregulated
ODC1	Upregulated
ODF2L	Upregulated
OLFM1	Upregulated
OR10G3	Upregulated
OVOL1	Upregulated
PABPN1	Upregulated
PANX1	Upregulated
PCDH9	Upregulated
PCF11	Upregulated
PCGF1	Upregulated
PCGF3	Upregulated
PCSK9	Upregulated
PDCD2L	Upregulated
PDCL3	Upregulated
PDE12	Upregulated
PDSS1	Upregulated
PEX3	Upregulated
PFKFB3	Upregulated
PHLDA2	Upregulated
PIM1	Upregulated
PIM3	Upregulated
PNN	Upregulated
PNP	Upregulated
PNRC1	Upregulated
POC5	Upregulated
POLDIP3	Upregulated
POLR1E	Upregulated
POLR3K	Upregulated
PPFIBP1	Upregulated
PPP1R15A	Upregulated
PPTC7	Upregulated
PRAMEF1	Upregulated
PRAMEF11	Upregulated
PRAMEF12	Upregulated
PRAMEF13	Upregulated
PRAMEF14	Upregulated
PRAMEF15	Upregulated
PRAMEF2	Upregulated
PRAMEF20	Upregulated
PRAMEF4	Upregulated
PRAMEF5	Upregulated
PRAMEF6	Upregulated
PRAMEF8	Upregulated
PRAMEF9	Upregulated
PRDM2	Upregulated
PRKAA1	Upregulated
PRKD2	Upregulated
PRPF18	Upregulated
PSMD9	Upregulated
PTP4A1	Upregulated
PTP4A3	Upregulated
QTRT2	Upregulated
RAB11FIP1	Upregulated
RAB3GAP1	Upregulated
RANBP17	Upregulated
RAP2A	Upregulated
RBM19	Upregulated
RBM27	Upregulated
RBM48	Upregulated
RCL1	Upregulated
RFK	Upregulated
RFPL1	Upregulated
RFPL1S	Upregulated
RFPL2	Upregulated
RFPL3	Upregulated
RFPL4A	Upregulated
RFPL4AL1	Upregulated
RFPL4B	Upregulated
RFWD3	Upregulated
RHOBTB1	Upregulated
RIT1	Upregulated
RIT2	Upregulated
RLIM	Upregulated
RMND1	Upregulated
RND3	Upregulated
RNF121	Upregulated
RNF125	Upregulated
RNF138	Upregulated
RNF38	Upregulated
RNF4	Upregulated
RNGTT	Upregulated
RPF1	Upregulated
RRAD	Upregulated
RRAGB	Upregulated
RRN3	Upregulated
RSRP1	Upregulated
RYK	Upregulated
SAMD8	Upregulated
SAP18	Upregulated
SAT1	Upregulated
SBDS	Upregulated
SBNO1	Upregulated
SCAF4	Upregulated
SCAPER	Upregulated
SCNM1	Upregulated
SDE2	Upregulated
SEC61A1	Upregulated
SERINC1	Upregulated
SERTAD1	Upregulated
SESN2	Upregulated
SF3B6	Upregulated
SGCG	Upregulated
SGK1	Upregulated
SH3BP4	Upregulated
SIAH1	Upregulated
SIN3A	Upregulated
SIN3B	Upregulated
SIRT1	Upregulated
SIRT7	Upregulated
SKA1	Upregulated
SLAIN1	Upregulated
SLC2A3	Upregulated
SLC34A2	Upregulated
SLC35F2	Upregulated
SLC6A8	Upregulated
SLC7A6OS	Upregulated
SMG6	Upregulated
SNAI1	Upregulated
SNAPC2	Upregulated
SNAPC3	Upregulated
SNHG10	Upregulated
SNHG12	Upregulated
SNHG21	Upregulated
SNIP1	Upregulated
SNUPN	Upregulated
SOX15	Upregulated
SOX18	Upregulated
SOX9	Upregulated
SP1	Upregulated
SPAG1	Upregulated
SPATA33	Upregulated
SPTY2D1	Upregulated
SRRT	Upregulated
SSH2	Upregulated
ST3GAL1	Upregulated
STAM	Upregulated
STIL	Upregulated
SUSD2	Upregulated
SYNJ1	Upregulated
SYT14	Upregulated
SZT2	Upregulated
TAF13	Upregulated
TAF4B	Upregulated
TBC1D15	Upregulated
TBC1D23	Upregulated
TC2N	Upregulated
TEFM	Upregulated
TENT5C	Upregulated
TERF2IP	Upregulated
TESK2	Upregulated
TEX14	Upregulated
TFAP2C	Upregulated
TFB1M	Upregulated
TFB2M	Upregulated
TFIP11	Upregulated
TFRC	Upregulated
THOC5	Upregulated
TIPARP	Upregulated
TIPIN	Upregulated
TLE4	Upregulated
TMED7	Upregulated
TMEM126A	Upregulated
TMEM167B	Upregulated
TMEM185A	Upregulated
TMEM254-AS1	Upregulated
TOLLIP	Upregulated
TOR1B	Upregulated
TOX4	Upregulated
TPRX1	Upregulated
TRAPPC6B	Upregulated
TRIM23	Upregulated
TRIM36	Upregulated
TRIM43	Upregulated
TRIM43B	Upregulated
TRIM48	Upregulated
TRIM49	Upregulated
TRIM49B	Upregulated
TRIM49C	Upregulated
TRIM51	Upregulated
TRNT1	Upregulated
TTLL5	Upregulated
TYW1	Upregulated
TYW1B	Upregulated
UBC	Upregulated
UBE2C	Upregulated
UBR1	Upregulated
UCKL1	Upregulated
UHMK1	Upregulated
UHRF2	Upregulated
UNC5B-AS1	Upregulated
USP15	Upregulated
USP38	Upregulated
USP7	Upregulated
USPL1	Upregulated
UTP6	Upregulated
VGF	Upregulated
WDR36	Upregulated
WDR45B	Upregulated
WDR47	Upregulated
WDR70	Upregulated
YKT6	Upregulated
YPEL5	Upregulated
YRDC	Upregulated
YTHDC1	Upregulated
YTHDF3	Upregulated
ZAR1	Upregulated
ZBED3-AS1	Upregulated
ZBTB10	Upregulated
ZBTB11	Upregulated
ZBTB24	Upregulated
ZCCHC8	Upregulated
ZFAND5	Upregulated
ZFC3H1	Upregulated
ZFP28	Upregulated
ZFYVE1	Upregulated
ZKSCAN8	Upregulated
ZMAT5	Upregulated
ZNF136	Upregulated
ZNF217	Upregulated
ZNF263	Upregulated
ZNF267	Upregulated
ZNF280A	Upregulated
ZNF296	Upregulated
ZNF330	Upregulated
ZNF354A	Upregulated
ZNF394	Upregulated
ZNF408	Upregulated
ZNF512B	Upregulated
ZNF574	Upregulated
ZNF596	Upregulated
ZNF622	Upregulated
ZNF654	Upregulated
ZNF667	Upregulated
ZNF679	Upregulated
ZNF841	Upregulated
ZNF92	Upregulated
ZNHIT6	Upregulated
ZRSR2	Upregulated
ZSCAN4	Upregulated
ZSCAN5B	Upregulated
ZSCAN5C	Upregulated
